# Supplementary material for: 3-(2-Bromo­eth­oxy)-4-(4-bromo­phen­yl)furan-5(2H)-one
Source: Acta Crystallogr Sect E Struct Rep Online. 2010 Nov 6;66(Pt 12):o3068. doi: 10.1107/S1600536810044508 (PMC3011407; doi:10.1107/S1600536810044508)
Supplement: Supplementary file 1 [file e-66-o3068-sup1.cif]

##############################################################################
###                                                                        ###
###        Electronic paper (Acta Crystallographica Section E)             ###
###                                                                        ###
##############################################################################
#                                                                            #
# This CIF contains the data in a paper accepted for publication in Acta     #
# Crystallographica Section E. It conforms to the requirements of Notes      #
# for Authors for Section E, and has been peer reviewed under the auspices   #
# of the IUCr Commission on Journals.                                        #
#                                                                            #
# Full details of the Crystallographic Information File format               #
# are given in the paper "The Crystallographic Information File (CIF):       #
# a New Standard Archive File for Crystallography" by S. R. Hall, F. H.      #
# Allen and I. D. Brown [Acta Cryst. (1991), A47, 655-685].                  #
#                                                                            #
# The current version of the core CIF dictionary is obtainable from          #
# ftp://ftp.iucr.org/pub/cif_core.dic. The current version number is 2.4.    #
#                                                                            #
# Software is freely available for graphical display of the structure(s) in  #
# this CIF.  For information consult the CIF home page http://www.iucr.org/  #
# cif/home.html                                                              #
#                                                                            #
# This file may be used for bona fide research purposes within the           #
# scientific community so long as proper attribution is given to the journal # 
# article from which it was obtained.                                        #
#                                                                            #
##############################################################################
                                             
data_global
_audit_creation_method     'form.cif (version 2.0)'
_journal_data_validation_number     ?
_journal_date_recd_electronic     2010-10-31
_journal_date_accepted     2010-10-31
_journal_name_full     'Acta Crystallographica, Section E'
_journal_year     2010
_journal_volume     66
_journal_issue     12
_journal_page_first     o3068
_journal_page_last     o3068
_journal_paper_category     QO
_journal_coeditor_code     HB5720
_publ_contact_author_name     'Xiao, Zhu-Ping'
_publ_contact_author_address
;
College of Chemistry & Chemical Engineering
Jishou University
Jishou 416000
People's Republic of China
;
_publ_contact_author_email     'xiaozhuping2005@163.com'
_publ_contact_author_fax     '0086-74-38563911'
_publ_contact_author_phone     '0086-74-38563911'
_publ_section_title
;
3-(2-Bromoethoxy)-4-(4-bromophenyl)furan-5(2<i>H</i>)-one
;
loop_
    _publ_author_name
    _publ_author_address
    'Xiao, Zhu-Ping'
;
College of Chemistry & Chemical Engineering
Jishou University
Jishou 416000
People's Republic of China
;
    'Yan, Wen-Bin'
;
College of Chemistry & Chemical Engineering
Jishou University
Jishou 416000
People's Republic of China
;
    'Liu, Zhu-Xiang'
;
College of Chemistry & Chemical Engineering
Jishou University
Jishou 416000
People's Republic of China
;
    'Chen, Li-hua'
;
College of Chemistry & Chemical Engineering
Jishou University
Jishou 416000
People's Republic of China
;
    'Peng, Xiao-Chun'
;
College of Chemistry & Chemical Engineering
Jishou University
Jishou 416000
People's Republic of China
;
data_I
_audit_creation_method     SHELXL-97
_chemical_name_systematic
;
3-(2-Bromoethoxy)-4-(4-bromophenyl)furan-5(2<i>H</i>)-one
;
_chemical_name_common     ?
_chemical_formula_moiety     'C12 H10 Br2 O3'
_chemical_formula_sum     'C12 H10 Br2 O3'
_chemical_formula_iupac     'C12 H10 Br2 O3'
_chemical_formula_weight     362.02
_chemical_melting_point     ?
_symmetry_cell_setting     monoclinic
_symmetry_space_group_name_H-M     'P 21/c'
_symmetry_space_group_name_Hall     '-P 2ybc'
loop_
    _symmetry_equiv_pos_as_xyz
    'x, y, z'
    '-x, y+1/2, -z+1/2'
    '-x, -y, -z'
    'x, -y-1/2, z-1/2'
_cell_length_a     8.6171(13)
_cell_length_b     10.4434(16)
_cell_length_c     13.958(2)
_cell_angle_alpha     90.00
_cell_angle_beta     95.831(3)
_cell_angle_gamma     90.00
_cell_volume     1249.6(3)
_cell_formula_units_Z     4
_cell_measurement_reflns_used     1832
_cell_measurement_theta_min     2.63
_cell_measurement_theta_max     26.10
_cell_measurement_temperature     298(2)
_exptl_crystal_description     block
_exptl_crystal_colour     colorless
_exptl_crystal_size_max     0.20
_exptl_crystal_size_mid     0.10
_exptl_crystal_size_min     0.10
_exptl_crystal_density_diffrn     1.924
_exptl_crystal_density_meas     ?
_exptl_crystal_density_method     'not measured'
_exptl_crystal_F_000     704
_exptl_absorpt_coefficient_mu     6.479
_exptl_absorpt_correction_type     multi-scan
_exptl_absorpt_process_details     '(SADABS; Sheldrick, 1996)'
_exptl_absorpt_correction_T_min     0.357
_exptl_absorpt_correction_T_max     0.564
_exptl_special_details
;
;
_diffrn_ambient_temperature     298(2)
_diffrn_radiation_type     MoK\a
_diffrn_radiation_wavelength     0.71073
_diffrn_radiation_source     'fine-focus sealed tube'
_diffrn_radiation_monochromator     graphite
_diffrn_measurement_device_type     'Bruker SMART APEX CCD'
_diffrn_measurement_method     '\f and \w'
_diffrn_detector_area_resol_mean     ?
_diffrn_reflns_number     7195
_diffrn_reflns_av_R_equivalents     0.0245
_diffrn_reflns_av_sigmaI/netI     0.0307
_diffrn_reflns_theta_min     2.38
_diffrn_reflns_theta_max     26.50
_diffrn_reflns_theta_full     26.50
_diffrn_measured_fraction_theta_max     1.000
_diffrn_measured_fraction_theta_full     1.000
_diffrn_reflns_limit_h_min     -10
_diffrn_reflns_limit_h_max     10
_diffrn_reflns_limit_k_min     -6
_diffrn_reflns_limit_k_max     13
_diffrn_reflns_limit_l_min     -17
_diffrn_reflns_limit_l_max     17
_diffrn_standards_number     0
_diffrn_standards_interval_count     0
_diffrn_standards_interval_time     0
_diffrn_standards_decay_%     0
_refine_special_details
;
Refinement of <i>F</i>^2^ against ALL reflections. The weighted <i>R</i>-factor
<i>wR</i> and goodness of fit <i>S</i> are based on <i>F</i>^2^, conventional
<i>R</i>-factors <i>R</i> are based on <i>F</i>, with <i>F</i> set to zero for
negative <i>F</i>^2^. The threshold expression of <i>F</i>^2^ >
\s(<i>F</i>^2^) is used only for calculating <i>R</i>-factors(gt) <i>etc</i>.
and is not relevant to the choice of reflections for refinement.
<i>R</i>-factors based on <i>F</i>^2^ are statistically about twice as large
as those based on <i>F</i>, and <i>R</i>- factors based on ALL data will be
even larger.
;
_reflns_number_total     2582
_reflns_number_gt     1765
_reflns_threshold_expression     I>2\s(I)
_refine_ls_structure_factor_coef     Fsqd
_refine_ls_matrix_type     full
_refine_ls_R_factor_all     0.0872
_refine_ls_R_factor_gt     0.0610
_refine_ls_wR_factor_gt     0.1695
_refine_ls_wR_factor_ref     0.1866
_refine_ls_goodness_of_fit_ref     1.049
_refine_ls_restrained_S_all     1.189
_refine_ls_number_reflns     2582
_refine_ls_number_parameters     155
_refine_ls_number_restraints     29
_refine_ls_hydrogen_treatment     constr
_refine_ls_weighting_scheme     calc
_refine_ls_weighting_details
         'calc w=1/[\s^2^(Fo^2^)+(0.1008P)^2^+2.0749P] where P=(Fo^2^+2Fc^2^)/3'
_atom_sites_solution_hydrogens     geom
_atom_sites_solution_primary     direct
_atom_sites_solution_secondary     difmap
_refine_ls_shift/su_max     0.000
_refine_ls_shift/su_mean     0.000
_refine_diff_density_max     1.368
_refine_diff_density_min     -1.151
_refine_ls_extinction_method     none
_refine_ls_extinction_coef     ?
loop_
    _atom_type_symbol
    _atom_type_description
    _atom_type_scat_dispersion_real
    _atom_type_scat_dispersion_imag
    _atom_type_scat_source
    'C' 'C' 0.0033 0.0016
                         'International Tables Vol C Tables 4.2.6.8 and 6.1.1.4'
    'H' 'H' 0.0000 0.0000
                         'International Tables Vol C Tables 4.2.6.8 and 6.1.1.4'
    'O' 'O' 0.0106 0.0060
                         'International Tables Vol C Tables 4.2.6.8 and 6.1.1.4'
    'Br' 'Br' -0.2901 2.4595
                         'International Tables Vol C Tables 4.2.6.8 and 6.1.1.4'
_computing_data_collection     'SMART (Bruker, 2007)'
_computing_cell_refinement     'SAINT (Bruker, 2007)'
_computing_data_reduction     'SAINT (Bruker, 2007)'
_computing_structure_solution     'SHELXS97 (Sheldrick, 2008)'
_computing_structure_refinement     'SHELXL97 (Sheldrick, 2008)'
_computing_molecular_graphics     'SHELXTL (Sheldrick, 2008)'
_computing_publication_material     'SHELXL97 (Sheldrick, 2008)'
loop_
    _atom_site_type_symbol
    _atom_site_label
    _atom_site_fract_x
    _atom_site_fract_y
    _atom_site_fract_z
    _atom_site_U_iso_or_equiv
    _atom_site_adp_type
    _atom_site_calc_flag
    _atom_site_refinement_flags
    _atom_site_occupancy
    _atom_site_disorder_assembly
    _atom_site_disorder_group
    Br Br1 0.50480(10) 0.34315(8) 0.21873(6) 0.0737(4) Uani d . 1 . .
    Br Br2A 0.2920(5) 0.92938(17) 0.48473(18) 0.0900(8) Uani d PD 0.773(8) A 1
    Br Br2B 0.2207(13) 0.9329(7) 0.4681(7) 0.0900(8) Uani d PDU 0.227(8) A 2
    C C1 0.2553(7) 0.4284(6) 0.4943(5) 0.0478(14) Uani d . 1 . .
    C C2 0.2843(9) 0.3041(7) 0.4667(5) 0.0600(18) Uani d . 1 . .
    H H2 0.2534 0.2368 0.5041 0.072 Uiso calc R 1 . .
    C C3 0.3561(9) 0.2770(7) 0.3870(6) 0.0627(18) Uani d . 1 . .
    H H3 0.3711 0.1923 0.3696 0.075 Uiso calc R 1 . .
    C C4 0.4069(8) 0.3750(7) 0.3319(5) 0.0516(15) Uani d . 1 . .
    C C5 0.3815(9) 0.5002(6) 0.3576(5) 0.0562(17) Uani d . 1 . .
    H H5 0.4147 0.5668 0.3205 0.067 Uiso calc R 1 . .
    C C6 0.3076(8) 0.5270(6) 0.4379(5) 0.0566(17) Uani d . 1 . .
    H H6 0.2920 0.6117 0.4549 0.068 Uiso calc R 1 . .
    C C7 0.1745(8) 0.4574(7) 0.5800(5) 0.0491(15) Uani d . 1 . .
    C C8 0.1126(9) 0.3606(9) 0.6426(6) 0.067(2) Uani d . 1 . .
    C C9 0.0595(10) 0.5553(9) 0.7061(5) 0.069(2) Uani d . 1 . .
    H H9A 0.1208 0.5923 0.7614 0.083 Uiso calc R 1 . .
    H H9B -0.0425 0.5954 0.6988 0.083 Uiso calc R 1 . .
    C C10 0.1405(8) 0.5708(7) 0.6165(5) 0.0548(16) Uani d . 1 . .
    C C11 0.1273(12) 0.7904(7) 0.6271(7) 0.092(3) Uani d DU 1 . .
    H H11A 0.1406 0.7743 0.6959 0.110 Uiso calc PR 0.773(8) A 1
    H H11B 0.0172 0.8050 0.6085 0.110 Uiso calc PR 0.773(8) A 1
    H H11C 0.2125 0.8202 0.6724 0.110 Uiso calc PR 0.227(8) A 2
    H H11D 0.0412 0.7671 0.6633 0.110 Uiso calc PR 0.227(8) A 2
    C C12A 0.2190(15) 0.9106(9) 0.6052(6) 0.0900(8) Uani d PDU 0.773(8) A 1
    H H12A 0.3085 0.9160 0.6532 0.108 Uiso calc PR 0.773(8) A 1
    H H12B 0.1534 0.9840 0.6150 0.108 Uiso calc PR 0.773(8) A 1
    C C12B 0.076(3) 0.899(2) 0.5565(19) 0.0900(8) Uani d PDU 0.227(8) A 2
    H H12C 0.0599 0.9763 0.5929 0.108 Uiso calc PR 0.227(8) A 2
    H H12D -0.0235 0.8763 0.5214 0.108 Uiso calc PR 0.227(8) A 2
    O O1 0.1076(8) 0.2448(6) 0.6373(5) 0.0886(18) Uani d . 1 . .
    O O2 0.0467(7) 0.4217(6) 0.7160(4) 0.0808(17) Uani d . 1 . .
    O O3 0.1739(7) 0.6861(5) 0.5802(4) 0.0731(16) Uani d D 1 A .
loop_
    _atom_site_aniso_label
    _atom_site_aniso_U_11
    _atom_site_aniso_U_22
    _atom_site_aniso_U_33
    _atom_site_aniso_U_12
    _atom_site_aniso_U_13
    _atom_site_aniso_U_23
    Br1 0.0856(6) 0.0761(6) 0.0639(5) 0.0142(4) 0.0292(4) -0.0115(4)
    Br2A 0.102(2) 0.0635(7) 0.1132(11) -0.0048(10) 0.0551(13) -0.0016(6)
    Br2B 0.102(2) 0.0635(7) 0.1132(11) -0.0048(10) 0.0551(13) -0.0016(6)
    C1 0.046(3) 0.045(4) 0.052(3) -0.003(3) 0.008(3) 0.007(3)
    C2 0.080(5) 0.038(4) 0.064(4) -0.003(3) 0.016(4) 0.012(3)
    C3 0.076(5) 0.038(4) 0.076(5) 0.008(3) 0.017(4) -0.002(3)
    C4 0.055(4) 0.049(4) 0.053(3) 0.004(3) 0.015(3) -0.008(3)
    C5 0.079(5) 0.040(4) 0.054(4) -0.005(3) 0.024(3) 0.002(3)
    C6 0.076(5) 0.038(3) 0.060(4) -0.004(3) 0.028(3) 0.006(3)
    C7 0.052(4) 0.054(4) 0.043(3) -0.005(3) 0.012(3) 0.005(3)
    C8 0.060(4) 0.081(6) 0.061(4) -0.002(4) 0.015(3) 0.022(4)
    C9 0.074(5) 0.089(6) 0.049(4) -0.004(4) 0.026(3) 0.000(4)
    C10 0.053(4) 0.068(5) 0.046(3) 0.000(3) 0.018(3) 0.001(3)
    C11 0.116(7) 0.071(5) 0.096(6) -0.002(5) 0.054(5) -0.024(4)
    C12A 0.102(2) 0.0635(7) 0.1132(11) -0.0048(10) 0.0551(13) -0.0016(6)
    C12B 0.102(2) 0.0635(7) 0.1132(11) -0.0048(10) 0.0551(13) -0.0016(6)
    O1 0.106(5) 0.067(4) 0.099(4) -0.010(3) 0.037(3) 0.031(3)
    O2 0.084(4) 0.098(5) 0.067(3) -0.003(3) 0.039(3) 0.021(3)
    O3 0.111(4) 0.048(3) 0.069(3) 0.000(3) 0.053(3) -0.006(2)
_geom_special_details
;
All e.s.d.'s (except the e.s.d. in the dihedral angle between two l.s. planes)
are estimated using the full covariance matrix. The cell e.s.d.'s are taken
into account individually in the estimation of e.s.d.'s in distances, angles
and torsion angles; correlations between e.s.d.'s in cell parameters are only
used when they are defined by crystal symmetry. An approximate (isotropic)
treatment of cell e.s.d.'s is used for estimating e.s.d.'s involving l.s.
planes.
;
loop_
    _geom_bond_atom_site_label_1
    _geom_bond_atom_site_label_2
    _geom_bond_site_symmetry_2
    _geom_bond_distance
    _geom_bond_publ_flag
    Br1 C4 . 1.895(6) ?
    Br2A C12A . 1.864(5) ?
    Br2B C12B . 1.878(6) ?
    C1 C2 . 1.384(10) ?
    C1 C6 . 1.397(9) ?
    C1 C7 . 1.476(9) ?
    C2 C3 . 1.357(11) ?
    C2 H2 . 0.9300 ?
    C3 C4 . 1.378(10) ?
    C3 H3 . 0.9300 ?
    C4 C5 . 1.379(10) ?
    C5 C6 . 1.372(9) ?
    C5 H5 . 0.9300 ?
    C6 H6 . 0.9300 ?
    C7 C10 . 1.334(10) ?
    C7 C8 . 1.471(10) ?
    C8 O1 . 1.212(10) ?
    C8 O2 . 1.377(10) ?
    C9 O2 . 1.407(11) ?
    C9 C10 . 1.501(9) ?
    C9 H9A . 0.9700 ?
    C9 H9B . 0.9700 ?
    C10 O3 . 1.348(8) ?
    C11 O3 . 1.352(9) ?
    C11 C12A . 1.531(5) ?
    C11 C12B . 1.539(6) ?
    C11 H11A . 0.9700 ?
    C11 H11B . 0.9700 ?
    C11 H11C . 0.9700 ?
    C11 H11D . 0.9700 ?
    C12A H12A . 0.9700 ?
    C12A H12B . 0.9700 ?
    C12B H12C . 0.9700 ?
    C12B H12D . 0.9700 ?
loop_
    _geom_angle_atom_site_label_1
    _geom_angle_atom_site_label_2
    _geom_angle_atom_site_label_3
    _geom_angle_site_symmetry_1
    _geom_angle_site_symmetry_3
    _geom_angle
    _geom_angle_publ_flag
    C2 C1 C6 . . 117.2(6) ?
    C2 C1 C7 . . 122.0(6) ?
    C6 C1 C7 . . 120.8(6) ?
    C3 C2 C1 . . 122.2(6) ?
    C3 C2 H2 . . 118.9 ?
    C1 C2 H2 . . 118.9 ?
    C2 C3 C4 . . 120.0(6) ?
    C2 C3 H3 . . 120.0 ?
    C4 C3 H3 . . 120.0 ?
    C3 C4 C5 . . 119.4(6) ?
    C3 C4 Br1 . . 121.9(5) ?
    C5 C4 Br1 . . 118.6(5) ?
    C6 C5 C4 . . 120.3(6) ?
    C6 C5 H5 . . 119.9 ?
    C4 C5 H5 . . 119.9 ?
    C5 C6 C1 . . 120.8(7) ?
    C5 C6 H6 . . 119.6 ?
    C1 C6 H6 . . 119.6 ?
    C10 C7 C8 . . 106.0(6) ?
    C10 C7 C1 . . 129.2(6) ?
    C8 C7 C1 . . 124.8(7) ?
    O1 C8 O2 . . 119.5(7) ?
    O1 C8 C7 . . 131.4(8) ?
    O2 C8 C7 . . 109.0(7) ?
    O2 C9 C10 . . 103.7(6) ?
    O2 C9 H9A . . 111.0 ?
    C10 C9 H9A . . 111.0 ?
    O2 C9 H9B . . 111.0 ?
    C10 C9 H9B . . 111.0 ?
    H9A C9 H9B . . 109.0 ?
    C7 C10 O3 . . 125.9(6) ?
    C7 C10 C9 . . 111.1(6) ?
    O3 C10 C9 . . 123.0(6) ?
    O3 C11 C12A . . 112.3(6) ?
    O3 C11 C12B . . 111.5(12) ?
    C12A C11 C12B . . 52.3(13) ?
    O3 C11 H11A . . 109.1 ?
    C12A C11 H11A . . 109.1 ?
    C12B C11 H11A . . 139.4 ?
    O3 C11 H11B . . 109.1 ?
    C12A C11 H11B . . 109.1 ?
    C12B C11 H11B . . 60.0 ?
    H11A C11 H11B . . 107.9 ?
    O3 C11 H11C . . 109.3 ?
    C12A C11 H11C . . 59.7 ?
    C12B C11 H11C . . 109.3 ?
    H11A C11 H11C . . 53.5 ?
    H11B C11 H11C . . 141.2 ?
    O3 C11 H11D . . 109.3 ?
    C12A C11 H11D . . 138.3 ?
    C12B C11 H11D . . 109.3 ?
    H11A C11 H11D . . 57.4 ?
    H11B C11 H11D . . 53.1 ?
    H11C C11 H11D . . 108.0 ?
    C11 C12A Br2A . . 119.6(6) ?
    C11 C12A H12A . . 107.4 ?
    Br2A C12A H12A . . 107.4 ?
    C11 C12A H12B . . 107.4 ?
    Br2A C12A H12B . . 107.4 ?
    H12A C12A H12B . . 106.9 ?
    C11 C12B Br2B . . 113.0(7) ?
    C11 C12B H12C . . 109.0 ?
    Br2B C12B H12C . . 109.0 ?
    C11 C12B H12D . . 109.0 ?
    Br2B C12B H12D . . 109.0 ?
    H12C C12B H12D . . 107.8 ?
    C8 O2 C9 . . 110.1(6) ?
    C10 O3 C11 . . 116.9(5) ?
loop_
    _geom_torsion_atom_site_label_1
    _geom_torsion_atom_site_label_2
    _geom_torsion_atom_site_label_3
    _geom_torsion_atom_site_label_4
    _geom_torsion_site_symmetry_1
    _geom_torsion_site_symmetry_2
    _geom_torsion_site_symmetry_3
    _geom_torsion_site_symmetry_4
    _geom_torsion
    _geom_torsion_publ_flag
    C6 C1 C2 C3 . . . . -1.9(11) ?
    C7 C1 C2 C3 . . . . 178.8(7) ?
    C1 C2 C3 C4 . . . . 1.8(12) ?
    C2 C3 C4 C5 . . . . -1.1(11) ?
    C2 C3 C4 Br1 . . . . -178.9(6) ?
    C3 C4 C5 C6 . . . . 0.5(11) ?
    Br1 C4 C5 C6 . . . . 178.4(6) ?
    C4 C5 C6 C1 . . . . -0.6(12) ?
    C2 C1 C6 C5 . . . . 1.3(11) ?
    C7 C1 C6 C5 . . . . -179.4(7) ?
    C2 C1 C7 C10 . . . . 178.8(7) ?
    C6 C1 C7 C10 . . . . -0.5(11) ?
    C2 C1 C7 C8 . . . . -2.0(11) ?
    C6 C1 C7 C8 . . . . 178.7(7) ?
    C10 C7 C8 O1 . . . . 176.1(9) ?
    C1 C7 C8 O1 . . . . -3.2(13) ?
    C10 C7 C8 O2 . . . . -1.4(8) ?
    C1 C7 C8 O2 . . . . 179.3(6) ?
    C8 C7 C10 O3 . . . . -178.9(7) ?
    C1 C7 C10 O3 . . . . 0.4(12) ?
    C8 C7 C10 C9 . . . . 1.8(8) ?
    C1 C7 C10 C9 . . . . -178.9(7) ?
    O2 C9 C10 C7 . . . . -1.5(9) ?
    O2 C9 C10 O3 . . . . 179.1(7) ?
    O3 C11 C12A Br2A . . . . 31.9(14) ?
    C12B C11 C12A Br2A . . . . -68.7(13) ?
    O3 C11 C12B Br2B . . . . -49(2) ?
    C12A C11 C12B Br2B . . . . 53.0(14) ?
    O1 C8 O2 C9 . . . . -177.4(8) ?
    C7 C8 O2 C9 . . . . 0.4(8) ?
    C10 C9 O2 C8 . . . . 0.6(8) ?
    C7 C10 O3 C11 . . . . 179.0(8) ?
    C9 C10 O3 C11 . . . . -1.7(11) ?
    C12A C11 O3 C10 . . . . 158.9(8) ?
    C12B C11 O3 C10 . . . . -144.3(13) ?
loop_
    _geom_hbond_atom_site_label_D
    _geom_hbond_atom_site_label_H
    _geom_hbond_atom_site_label_A
    _geom_hbond_site_symmetry_A
    _geom_hbond_distance_DH
    _geom_hbond_distance_HA
    _geom_hbond_distance_DA
    _geom_hbond_angle_DHA
    C2 H2 O1 . 0.93 2.35 3.018(10) 129
    C6 H6 O3 . 0.93 2.25 2.916(8) 128
    C9 H9B Cg1 3_566 0.97 2.80 3.632(9) 144
