# Supplementary material for: 3-(2-Bromo­eth­oxy)-4-(4-bromo­phen­yl)furan-5(2H)-one
Source: Acta Crystallogr Sect E Struct Rep Online. 2010 Nov 6;66(Pt 12):o3068. doi: 10.1107/S1600536810044508 (PMC3011407; doi:10.1107/S1600536810044508)
Supplement: Supplementary file 2 [file e-66-o3068-Isup2.hkl]

# 
# h,k,l, Fc-squared, Fo-squared, sigma(Fo-squared) and status flag 
# 
data_I
_shelx_title ' 100730bm in P2(1)/c' 
_shelx_refln_list_code          4 
_shelx_F_calc_maximum      437.55 
_exptl_crystal_F_000       704.00 
_reflns_d_resolution_high  0.7965 
 
loop_ 
 _symmetry_equiv_pos_as_xyz 
 'x, y, z' 
 '-x, y+1/2, -z+1/2' 
 '-x, -y, -z' 
 'x, -y-1/2, z-1/2' 
 
_cell_length_a     8.6171 
_cell_length_b    10.4434 
_cell_length_c    13.9581 
_cell_angle_alpha  90.000 
_cell_angle_beta   95.831 
_cell_angle_gamma  90.000 
 
_shelx_F_squared_multiplier     1.000 
 
loop_ 
 _refln_index_h 
 _refln_index_k 
 _refln_index_l 
 _refln_F_squared_calc 
 _refln_F_squared_meas 
 _refln_F_squared_sigma 
 _refln_observed_status 
   1   0   0     3292.40     3327.07     41.41 o 
   2   0   0      673.23      526.86      8.93 o 
   3   0   0     3843.77     4316.75     55.72 o 
   4   0   0     4429.84     3597.58     60.54 o 
   5   0   0     7660.64     8737.74    267.25 o 
   6   0   0      868.37      856.37     33.57 o 
   7   0   0       96.29       48.65     15.70 o 
   8   0   0      213.76      219.61     23.62 o 
   9   0   0      336.47      362.75     28.75 o 
  10   0   0       65.95      122.63     26.11 o 
   1   1   0      773.30      721.18      8.91 o 
   2   1   0      409.53      536.93     13.21 o 
   3   1   0     1759.76     1675.49     22.70 o 
   4   1   0      305.82      224.77      6.83 o 
   5   1   0       10.32        4.33      4.19 o 
   6   1   0      146.27      190.72     12.03 o 
   7   1   0      206.39      178.22     20.36 o 
   8   1   0        0.09       -0.99     11.33 o 
   9   1   0        0.00      -12.99     12.99 o 
  10   1   0        1.28       -2.72     14.48 o 
   0   2   0     2124.52     2042.09     48.80 o 
   1   2   0      819.24     1086.43     19.27 o 
   2   2   0     8504.65     8683.31     92.64 o 
   3   2   0     5286.19     5425.50     59.95 o 
   4   2   0      192.57      111.49      5.23 o 
   5   2   0      240.02      177.40      7.03 o 
   6   2   0      306.76      264.87      9.34 o 
   7   2   0      253.11      267.87     10.65 o 
   8   2   0      167.64      162.17     12.34 o 
   9   2   0        4.46        1.53     10.38 o 
  10   2   0        6.18        0.95     25.10 o 
   1   3   0    14273.21    14458.33    180.79 o 
   2   3   0     1621.57     1335.72     16.83 o 
   3   3   0     2061.73     1477.44     20.64 o 
   4   3   0     1566.16     1800.58     23.81 o 
   5   3   0       56.91       12.85      6.12 o 
   6   3   0      770.61     1026.13     18.27 o 
   7   3   0       42.39       23.20      7.19 o 
   8   3   0        8.52       10.93      9.01 o 
   9   3   0        2.13        2.47     13.33 o 
  10   3   0        0.85       11.93     11.68 o 
   0   4   0     3039.74     3827.26     91.85 o 
   1   4   0     3517.86     3126.53     42.85 o 
   2   4   0     2924.14     3134.78     36.71 o 
   3   4   0     2050.34     2213.84     27.27 o 
   4   4   0     2894.15     2405.90     30.45 o 
   5   4   0      686.14      801.03     14.80 o 
   6   4   0      130.44      161.09      8.25 o 
   7   4   0       78.38       80.94     11.26 o 
   8   4   0       67.37       80.34     11.02 o 
   9   4   0       23.23       22.77     11.30 o 
  10   4   0       18.97       27.82     25.64 o 
   1   5   0     2383.21     1790.50     29.72 o 
   2   5   0      435.06      558.01      9.65 o 
   3   5   0      966.79      863.51     13.59 o 
   4   5   0      729.11      830.54     14.36 o 
   5   5   0        7.37        9.21      4.95 o 
   6   5   0      104.36      121.25      7.95 o 
   7   5   0       32.73       30.96     11.43 o 
   8   5   0       62.28       80.08     14.51 o 
   9   5   0       43.25       32.16     14.38 o 
   0   6   0      489.63      361.27      9.23 o 
   1   6   0     4575.13     4603.95     62.74 o 
   2   6   0     7030.53     6678.15     88.97 o 
   3   6   0     3554.62     3785.38     46.45 o 
   4   6   0      157.23      216.96      8.70 o 
   5   6   0       61.91       35.24      7.47 o 
   6   6   0      683.53      686.20     22.01 o 
   7   6   0      330.41      405.05     20.30 o 
   8   6   0      110.47      107.07     15.40 o 
   9   6   0       27.94        3.92     14.82 o 
   1   7   0      219.34      227.11     13.23 o 
   2   7   0       51.48       72.42      7.03 o 
   3   7   0       79.85       70.08      7.88 o 
   4   7   0       34.14       15.51      6.19 o 
   5   7   0        5.73        1.14      6.50 o 
   6   7   0        1.77       15.32      9.14 o 
   7   7   0        7.41        5.19     11.77 o 
   8   7   0        0.51       -7.98     21.06 o 
   9   7   0        2.22       -1.49     14.69 o 
   0   8   0     2348.79     2599.90     74.91 o 
   1   8   0       44.06       40.78     19.12 o 
   2   8   0     1592.24     1419.70     35.37 o 
   3   8   0        7.42       14.93      9.82 o 
   4   8   0      645.48      641.88     34.76 o 
   5   8   0      118.08      162.76     10.03 o 
   6   8   0        8.76        5.83      9.66 o 
   7   8   0       26.52       55.35     11.82 o 
   8   8   0        4.66       -7.15     11.38 o 
   1   9   0      593.63      616.01     79.65 o 
   2   9   0      127.87      142.20     14.55 o 
   3   9   0       24.86       20.38     11.47 o 
   4   9   0        3.43        9.26      9.52 o 
   5   9   0       83.34      110.46     14.87 o 
   6   9   0        0.03       14.92     13.67 o 
   7   9   0        9.89       29.22     14.43 o 
   0  10   0      403.27      351.10     28.60 o 
   1  10   0      131.93      132.95     17.02 o 
   2  10   0      160.24      131.71     15.26 o 
   3  10   0      259.79      229.79     18.38 o 
   4  10   0      197.16      211.76     14.42 o 
   5  10   0      138.12      100.61     16.60 o 
   6  10   0       35.00       46.86     15.76 o 
   1  11   0      185.69      209.52     17.80 o 
   2  11   0       69.42       82.92     16.10 o 
   3  11   0       49.91       41.51     14.84 o 
   4  11   0        2.99        1.35     14.00 o 
   5  11   0        5.80       10.62     18.73 o 
   0  12   0      144.60      132.73     25.49 o 
   1  12   0       42.84       34.79     15.93 o 
   2  12   0        3.97       12.84     15.00 o 
   3  12   0        7.47       12.97     15.60 o 
   4  12   0       53.53       54.59     33.73 o 
   1  13   0        0.75       -8.24     21.84 o 
 -10   1   1       45.69       47.60     14.94 o 
  -9   1   1       11.92       16.71     17.80 o 
  -8   1   1        5.12       -7.02     10.82 o 
  -7   1   1      123.63       88.28      9.44 o 
  -6   1   1       23.94       23.20      6.55 o 
  -5   1   1     1940.78     2383.47     30.45 o 
  -4   1   1     1752.51     1357.88     23.04 o 
  -3   1   1       27.99       43.64      3.04 o 
  -2   1   1    13224.61    13197.80    138.86 o 
  -1   1   1     2265.33     2271.77     28.93 o 
   0   1   1      443.29      497.55     14.96 o 
   1   1   1      285.53      259.50      7.36 o 
   2   1   1      778.76     1303.00     16.39 o 
   3   1   1     1269.66     1250.38     16.95 o 
   4   1   1     3048.65     2612.70     32.37 o 
   5   1   1      195.38      266.20      8.51 o 
   6   1   1       25.35       15.23      5.31 o 
   7   1   1      109.86      198.31     11.47 o 
   8   1   1       22.32       22.60     12.68 o 
   9   1   1       20.96       12.61     21.29 o 
  10   1   1        6.13       -7.39     15.44 o 
 -10   2   1       16.26       30.89     15.86 o 
  -9   2   1      225.72      211.91     20.35 o 
  -8   2   1      363.52      404.77     16.39 o 
  -7   2   1      511.26      606.60     15.52 o 
  -6   2   1      298.63      204.37     10.45 o 
  -5   2   1      219.56      252.68      8.74 o 
  -4   2   1     7691.34     9002.16     97.86 o 
  -3   2   1    16421.70    15318.49    161.91 o 
  -2   2   1     2661.51     3207.54     35.64 o 
  -1   2   1      184.08      207.37      4.39 o 
   0   2   1    12961.02    13259.87    164.92 o 
   1   2   1    61270.65    53906.64    615.79 o 
   2   2   1    11863.62    11732.71    143.01 o 
   3   2   1      919.57     1174.05     16.33 o 
   4   2   1      615.62      532.40     10.60 o 
   5   2   1     3468.29     3008.32     37.83 o 
   6   2   1     1676.33     1888.07     34.41 o 
   7   2   1      187.14      174.01      9.48 o 
   8   2   1       96.80       72.78      9.11 o 
   9   2   1       65.72       78.77     16.01 o 
  10   2   1       37.22       54.85     16.99 o 
 -10   3   1        0.86       -6.38     11.79 o 
  -9   3   1       21.64       28.27     17.07 o 
  -8   3   1       83.68       94.15     10.78 o 
  -7   3   1      121.08      134.10     15.80 o 
  -6   3   1      279.54      285.67      9.91 o 
  -5   3   1       20.10       20.80      5.03 o 
  -4   3   1       91.02       79.74      7.81 o 
  -3   3   1      289.97      259.48      6.38 o 
  -2   3   1     2694.60     2700.82     35.89 o 
  -1   3   1      333.18      268.80      5.02 o 
   0   3   1       28.09       19.77      5.89 o 
   1   3   1      247.84      281.05      7.11 o 
   2   3   1      999.27      930.17     11.75 o 
   3   3   1       99.89      122.31      4.89 o 
   4   3   1       28.92       24.37      4.32 o 
   5   3   1       14.49       14.99      4.82 o 
   6   3   1        6.93       -2.08      6.79 o 
   7   3   1       19.85       19.78      6.99 o 
   8   3   1        6.65        4.89      7.96 o 
   9   3   1        0.40       -4.23     10.43 o 
  10   3   1        2.12       -5.84     15.27 o 
 -10   4   1       46.68       66.83     20.90 o 
  -9   4   1       15.80       28.57     11.33 o 
  -8   4   1        8.41        1.83     12.65 o 
  -7   4   1      503.96      452.21     25.62 o 
  -6   4   1     1052.40     1236.31     21.42 o 
  -5   4   1     1520.21     1374.83     20.47 o 
  -4   4   1     1356.83     1306.16     18.79 o 
  -3   4   1      379.63      289.98      7.49 o 
  -2   4   1     3309.43     3418.52     39.60 o 
  -1   4   1    25021.36    24748.66    263.07 o 
   0   4   1     4612.20     4641.04     60.82 o 
   1   4   1      520.35      403.00      9.34 o 
   2   4   1     2242.28     2337.25     28.50 o 
   3   4   1     9175.78     8712.33     94.80 o 
   4   4   1     1939.69     2019.57     26.68 o 
   5   4   1        7.57       25.52      6.15 o 
   6   4   1      399.61      315.59     11.00 o 
   7   4   1      173.30      188.32      9.97 o 
   8   4   1      108.38      138.62     11.99 o 
   9   4   1       84.65       57.00     14.29 o 
  10   4   1        2.84       14.77     22.85 o 
  -9   5   1       38.70       56.50     14.52 o 
  -8   5   1       20.52       15.43     12.14 o 
  -7   5   1        0.60       13.14     10.87 o 
  -6   5   1      106.00       98.17      7.42 o 
  -5   5   1      102.46      192.23      7.78 o 
  -4   5   1        4.32        8.45      3.86 o 
  -3   5   1      101.28      128.77      5.13 o 
  -2   5   1     3020.74     3178.57     37.65 o 
  -1   5   1     1265.86     1404.01     18.21 o 
   0   5   1     3863.57     4099.92     60.93 o 
   1   5   1        0.52       -2.35      3.38 o 
   2   5   1     2630.95     2584.77     38.09 o 
   3   5   1     1411.72     1449.07     18.31 o 
   4   5   1      428.85      346.39      9.45 o 
   5   5   1       41.26       74.51      6.27 o 
   6   5   1        0.54        7.35      7.40 o 
   7   5   1       22.86       55.90      9.34 o 
   8   5   1       56.21       44.55     23.08 o 
   9   5   1        4.09        5.91     23.31 o 
  -9   6   1        8.06       15.93     14.45 o 
  -8   6   1        1.99        2.54     18.34 o 
  -7   6   1        2.33       -4.22     11.40 o 
  -6   6   1       88.83      103.20     13.99 o 
  -5   6   1       84.76       90.53      9.32 o 
  -4   6   1        2.17        0.85      5.20 o 
  -3   6   1      139.51      170.85     10.67 o 
  -2   6   1     1087.60     1041.81     19.69 o 
  -1   6   1     3348.15     3145.30     37.06 o 
   0   6   1      214.40      225.67      7.45 o 
   1   6   1        5.60        6.84      4.54 o 
   2   6   1      170.45      132.25      7.30 o 
   3   6   1     1648.12     1633.64     24.09 o 
   4   6   1      388.80      400.76     11.69 o 
   5   6   1        1.18       15.01      6.37 o 
   6   6   1       17.82       23.29      8.10 o 
   7   6   1        2.43       -5.75      8.55 o 
   8   6   1       13.28       36.24     13.39 o 
   9   6   1        6.15       57.51     25.33 o 
  -9   7   1       18.68      -10.58     14.28 o 
  -8   7   1      148.21      137.19     16.71 o 
  -7   7   1       96.02      150.94     15.65 o 
  -6   7   1      242.76      253.88     16.19 o 
  -5   7   1       61.66       93.14      8.14 o 
  -4   7   1        6.00       27.11      6.22 o 
  -3   7   1      563.53      572.88     15.43 o 
  -2   7   1     1497.67     1496.19     26.29 o 
  -1   7   1       51.83       65.87     10.41 o 
   0   7   1     1317.49     1167.33     33.34 o 
   1   7   1       12.06        5.77     10.96 o 
   2   7   1     1177.10     1097.99     21.46 o 
   3   7   1      357.30      400.17     12.09 o 
   4   7   1       88.58       79.33      7.61 o 
   5   7   1       70.50      116.83      8.66 o 
   6   7   1       15.24       30.71      8.06 o 
   7   7   1       11.11        8.31      9.95 o 
   8   7   1        5.47       25.62     11.18 o 
   9   7   1        1.92       40.91     15.93 o 
  -8   8   1       30.96       45.17     12.49 o 
  -7   8   1      140.48      146.16     15.41 o 
  -6   8   1      197.89      287.81     21.40 o 
  -5   8   1      374.99      305.63     13.89 o 
  -4   8   1      135.11       97.81     12.65 o 
  -3   8   1      284.51      305.37     17.19 o 
  -2   8   1     2599.55     2431.46     61.00 o 
  -1   8   1     2689.87     2705.89     54.78 o 
   0   8   1      890.81      871.31     47.09 o 
   1   8   1       29.44       29.40      9.22 o 
   2   8   1      458.21      454.16     19.94 o 
   3   8   1     1470.38     1430.59     35.69 o 
   4   8   1     1451.15     1391.60     30.35 o 
   5   8   1      139.50      182.28     10.44 o 
   6   8   1       46.96       47.71      9.24 o 
   7   8   1       84.46       96.24     12.60 o 
   8   8   1       29.49       15.73     11.71 o 
  -7   9   1        0.04      -13.06     13.06 o 
  -6   9   1        5.27       27.34     19.89 o 
  -5   9   1       10.64       41.85     13.83 o 
  -4   9   1       65.41       88.73     10.93 o 
  -3   9   1       46.15       39.63     12.52 o 
  -2   9   1       74.31       36.04     11.20 o 
  -1   9   1      967.63      866.88     27.91 o 
   0   9   1      416.42      432.63     21.53 o 
   1   9   1        7.18       -5.64     14.77 o 
   2   9   1       86.82      106.32     19.43 o 
   3   9   1      285.77      309.00     18.07 o 
   4   9   1       39.09       32.40      9.96 o 
   5   9   1       51.14       51.03     10.98 o 
   6   9   1        8.21        5.33     13.07 o 
   7   9   1        2.20      -10.04     13.52 o 
  -6  10   1        0.53        3.22     13.90 o 
  -5  10   1        0.28       -8.49     13.02 o 
  -4  10   1      424.50      456.21     23.91 o 
  -3  10   1      971.33      931.37     31.92 o 
  -2  10   1       55.78       31.28     12.87 o 
  -1  10   1      308.32      282.51     18.03 o 
   0  10   1       98.63       90.69     13.89 o 
   1  10   1      558.92      562.63     25.84 o 
   2  10   1      117.66      131.64     22.92 o 
   3  10   1       86.51       72.74     17.72 o 
   4  10   1       35.51       48.78     11.44 o 
   5  10   1      237.89      247.30     19.74 o 
   6  10   1      105.91      112.24     17.02 o 
  -5  11   1        9.13        4.57     17.56 o 
  -4  11   1       16.33       23.04     15.00 o 
  -3  11   1       28.75       11.74     14.45 o 
  -2  11   1        4.24       -5.18     17.56 o 
  -1  11   1        0.32        8.16     13.56 o 
   0  11   1        0.76        9.44     12.58 o 
   1  11   1        1.66      -11.00     12.69 o 
   2  11   1        0.30       11.66     13.36 o 
   3  11   1        2.75       -5.12     13.57 o 
   4  11   1        1.10      -16.65     16.65 o 
   5  11   1       12.00       14.41     15.88 o 
  -4  12   1       41.04       63.05     31.94 o 
  -3  12   1       87.72       80.96     17.02 o 
  -2  12   1        0.18       -3.84     14.73 o 
  -1  12   1       47.60       66.77     16.38 o 
   0  12   1       76.01       72.88     16.56 o 
   1  12   1      402.93      367.86     23.38 o 
   2  12   1       60.89       68.33     17.12 o 
   3  12   1       16.21       11.38     14.55 o 
   4  12   1        0.55       -7.81     12.10 o 
  -1  13   1        0.92        6.18     17.02 o 
   0  13   1      100.08       95.53     19.83 o 
   1  13   1        3.26      -13.56     15.49 o 
 -10   0   2        1.16       13.37     21.91 o 
  -9   0   2       98.65       74.60     21.14 o 
  -8   0   2      479.50      425.70     27.82 o 
  -7   0   2     2471.35     2797.59     75.22 o 
  -6   0   2     1575.44     1698.70     38.23 o 
  -5   0   2        3.93       26.44      6.91 o 
  -4   0   2      733.24      932.11     20.83 o 
  -3   0   2    23050.82    24392.50    367.25 o 
  -2   0   2    10875.98    11060.38    167.87 o 
  -1   0   2     8625.08    10294.00    155.16 o 
   0   0   2      627.91      948.39     26.73 o 
   1   0   2     1169.73     1434.74     23.95 o 
   2   0   2   191447.61   155385.52   3215.21 o 
   3   0   2     4168.49     3737.94     60.58 o 
   4   0   2        9.86       28.08      6.08 o 
   5   0   2      791.89      682.34     19.86 o 
   6   0   2      419.69      411.71     24.40 o 
   7   0   2     1101.28     1257.36     46.94 o 
   8   0   2      207.31      190.55     23.78 o 
   9   0   2       17.31       56.11     20.83 o 
  10   0   2       23.06       55.95     24.87 o 
 -10   1   2       49.80       75.00     24.17 o 
  -9   1   2       51.07       66.74     14.23 o 
  -8   1   2      134.17      123.36     13.45 o 
  -7   1   2       81.21      104.34     15.55 o 
  -6   1   2       26.98        7.99      6.07 o 
  -5   1   2     1687.83     1794.27     28.79 o 
  -4   1   2     2258.07     2370.68     34.02 o 
  -3   1   2     1306.31     1118.43     14.74 o 
  -2   1   2     3608.87     4200.26     53.42 o 
  -1   1   2      525.02      852.88     15.41 o 
   0   1   2       46.66       63.54      2.33 o 
   1   1   2     2531.89     2999.51     26.82 o 
   2   1   2     1599.44     1644.67     20.36 o 
   3   1   2      460.16      695.34     11.47 o 
   4   1   2      229.21      243.17      7.51 o 
   5   1   2      678.68      548.70     12.35 o 
   6   1   2        7.92       22.60      8.26 o 
   7   1   2       44.38       34.42      9.06 o 
   8   1   2        0.07       12.94     11.99 o 
   9   1   2       11.98        6.11     22.69 o 
  10   1   2        0.64        7.13     14.79 o 
 -10   2   2       18.11       -0.91     13.69 o 
  -9   2   2        4.13       10.91     10.43 o 
  -8   2   2       45.20       62.10     10.36 o 
  -7   2   2       68.82       89.99     12.16 o 
  -6   2   2      592.32      517.71     14.47 o 
  -5   2   2     1533.36     1631.65     22.53 o 
  -4   2   2     2043.42     1966.99     24.74 o 
  -3   2   2      864.90      909.93     15.81 o 
  -2   2   2     2838.79     2665.44     29.84 o 
  -1   2   2     9839.41    10357.31    126.74 o 
   0   2   2     9150.26     9851.18    105.54 o 
   1   2   2     1119.95     1281.09     14.10 o 
   2   2   2      579.00      629.79      9.87 o 
   3   2   2      186.71      210.85      5.27 o 
   4   2   2     1728.15     1650.38     22.80 o 
   5   2   2      897.24      932.75     18.28 o 
   6   2   2       17.72       15.02      5.86 o 
   7   2   2       41.68       38.71     12.90 o 
   8   2   2       13.06       14.15      8.14 o 
   9   2   2       23.48       10.49     14.23 o 
  10   2   2       14.58       27.88     16.64 o 
 -10   3   2       13.89        0.51     15.65 o 
  -9   3   2      109.42      117.83     18.36 o 
  -8   3   2       72.21       98.69     10.94 o 
  -7   3   2        0.17        6.86      7.61 o 
  -6   3   2        2.10       18.91      5.57 o 
  -5   3   2       32.59       31.04      4.69 o 
  -4   3   2     4296.29     5360.01     60.26 o 
  -3   3   2     1301.70      960.56     16.98 o 
  -2   3   2     3010.92     3073.24     40.31 o 
  -1   3   2     4640.62     4863.69     61.23 o 
   0   3   2     1101.69      899.59     11.73 o 
   1   3   2    11048.85    12718.48    136.59 o 
   2   3   2      158.28      114.42      3.82 o 
   3   3   2     2204.86     1984.79     25.32 o 
   4   3   2      664.92      633.14     12.81 o 
   5   3   2      105.22       55.21      5.95 o 
   6   3   2      321.98      420.86     18.89 o 
   7   3   2       21.08       16.83      9.13 o 
   8   3   2       65.72       83.76      9.70 o 
   9   3   2       23.10       16.03     11.61 o 
  10   3   2        1.66       18.90     16.44 o 
 -10   4   2        7.95        8.80     14.90 o 
  -9   4   2       52.73       74.72     12.45 o 
  -8   4   2       95.14       98.57     11.26 o 
  -7   4   2      154.13      127.17     10.19 o 
  -6   4   2      159.59      167.87      9.60 o 
  -5   4   2      163.15      121.06      6.48 o 
  -4   4   2      304.97      325.25      8.19 o 
  -3   4   2     1184.27     1337.16     17.87 o 
  -2   4   2     6763.68     6551.43     82.59 o 
  -1   4   2     3507.76     4084.99     46.04 o 
   0   4   2     2945.07     2835.98     32.79 o 
   1   4   2     1998.43     1860.27     27.66 o 
   2   4   2     1346.03     1593.95     20.63 o 
   3   4   2     2180.23     1846.13     21.89 o 
   4   4   2     1220.79     1382.94     20.32 o 
   5   4   2      572.69      596.03     14.68 o 
   6   4   2      460.54      385.04     14.94 o 
   7   4   2      131.96      169.05     12.63 o 
   8   4   2       16.56       11.69      8.64 o 
   9   4   2        8.63       18.34     23.31 o 
  10   4   2       12.94       67.92     28.44 o 
  -9   5   2        0.69      -18.49     23.47 o 
  -8   5   2      105.09      120.77     15.03 o 
  -7   5   2      356.96      353.49     14.26 o 
  -6   5   2      944.59     1059.77     23.82 o 
  -5   5   2     1020.40      982.76     23.94 o 
  -4   5   2      101.10      100.62      5.43 o 
  -3   5   2       55.45       71.78      5.78 o 
  -2   5   2     3963.79     4124.44     47.66 o 
  -1   5   2     4976.93     4948.00     55.67 o 
   0   5   2        5.08        4.67      3.31 o 
   1   5   2      349.37      201.82      7.75 o 
   2   5   2      179.91      163.38      4.87 o 
   3   5   2     1531.82     1325.62     17.26 o 
   4   5   2      609.11      671.89     12.01 o 
   5   5   2       16.99       13.82      8.68 o 
   6   5   2       24.74       54.77     13.35 o 
   7   5   2        0.10        3.53      8.55 o 
   8   5   2       42.41       54.83     17.10 o 
   9   5   2        0.22       -4.20     23.16 o 
  -9   6   2       34.88       45.14     18.81 o 
  -8   6   2      122.94      132.42     21.14 o 
  -7   6   2       94.86       58.47     12.90 o 
  -6   6   2      282.14      263.92     15.64 o 
  -5   6   2     1664.58     1758.84     38.48 o 
  -4   6   2     3200.13     2982.04    159.29 o 
  -3   6   2       25.55       26.22      6.13 o 
  -2   6   2        0.93        4.77      7.61 o 
  -1   6   2     4620.00     4841.09     55.20 o 
   0   6   2     7736.91     8036.70    104.39 o 
   1   6   2     4747.68     4745.95     64.73 o 
   2   6   2       67.72       63.08      6.30 o 
   3   6   2     1362.94     1370.40     21.42 o 
   4   6   2     1764.29     1530.97     23.90 o 
   5   6   2      947.01     1038.90     32.30 o 
   6   6   2      128.98      157.81      9.47 o 
   7   6   2       25.95        5.52      8.80 o 
   8   6   2       60.42      114.39     25.33 o 
   9   6   2       32.53       86.73     25.33 o 
  -9   7   2        0.30       28.36     15.74 o 
  -8   7   2        2.52       17.15     13.72 o 
  -7   7   2        0.63       -6.22     11.64 o 
  -6   7   2        6.74       18.27     11.26 o 
  -5   7   2        0.57       -7.20      7.20 o 
  -4   7   2       25.28       28.31      7.90 o 
  -3   7   2       32.59       29.82      7.08 o 
  -2   7   2        0.57       -5.91      9.40 o 
  -1   7   2      428.06      544.41     22.85 o 
   0   7   2       37.02       13.43      8.19 o 
   1   7   2      514.67      490.59     23.65 o 
   2   7   2       16.81       29.24      7.07 o 
   3   7   2       15.72       33.74      6.17 o 
   4   7   2      120.07      117.65      8.31 o 
   5   7   2        1.72        7.49      6.99 o 
   6   7   2       47.17       39.18      8.28 o 
   7   7   2       10.86        6.42      8.31 o 
   8   7   2        3.44       11.85     19.51 o 
  -8   8   2        2.19       -4.76     11.28 o 
  -7   8   2      171.19      217.24     18.44 o 
  -6   8   2        0.36       -1.83      9.66 o 
  -5   8   2      168.62      188.74     16.48 o 
  -4   8   2        1.17        1.02      7.42 o 
  -3   8   2      395.15      389.35     19.42 o 
  -2   8   2     2088.19     1885.24     42.81 o 
  -1   8   2       12.92        1.51      8.94 o 
   0   8   2     2058.51     1858.69     41.53 o 
   1   8   2      121.48      136.63     12.87 o 
   2   8   2     1152.91     1134.90     30.39 o 
   3   8   2        7.83       -2.86      7.28 o 
   4   8   2      356.09      345.80     12.44 o 
   5   8   2        1.73        4.23      7.69 o 
   6   8   2       61.59       62.28      9.47 o 
   7   8   2       16.43       31.16     11.13 o 
   8   8   2        2.57       11.35     14.62 o 
  -7   9   2       60.44       32.06     14.85 o 
  -6   9   2      106.02      132.49     17.03 o 
  -5   9   2      134.41      148.88     26.65 o 
  -4   9   2        3.97       16.88     11.76 o 
  -3   9   2      120.97      122.76     18.18 o 
  -2   9   2       13.57        8.00     11.20 o 
  -1   9   2      147.38      159.54     19.82 o 
   0   9   2      423.72      395.76     37.61 o 
   1   9   2      329.58      359.08     42.74 o 
   2   9   2        1.02        0.89     10.64 o 
   3   9   2      199.21      183.68     13.77 o 
   4   9   2        6.89        6.14      9.23 o 
   5   9   2       10.68        6.98     17.80 o 
   6   9   2        2.78       -0.70     10.46 o 
   7   9   2       31.53       16.16     21.45 o 
  -6  10   2       35.85       45.22     15.58 o 
  -5  10   2       46.20       46.85     14.66 o 
  -4  10   2       30.80       17.12     12.90 o 
  -3  10   2      325.97      296.26     20.66 o 
  -2  10   2      413.75      439.46     22.60 o 
  -1  10   2      210.75      200.32     17.41 o 
   0  10   2      139.69      115.71     14.46 o 
   1  10   2      116.86       98.88     13.96 o 
   2  10   2      266.65      251.32     17.70 o 
   3  10   2       41.70       65.24     11.38 o 
   4  10   2       82.83       67.28     11.61 o 
   5  10   2      121.60      147.21     18.58 o 
   6  10   2       36.75       62.15     15.70 o 
  -5  11   2        2.32        3.55     19.89 o 
  -4  11   2       99.63      122.34     18.18 o 
  -3  11   2      185.16      229.37     32.95 o 
  -2  11   2        0.26        5.49     12.42 o 
  -1  11   2       64.19       63.02     15.32 o 
   0  11   2      142.25      133.21     16.27 o 
   1  11   2      255.26      220.55     36.52 o 
   2  11   2       28.70       13.72     13.90 o 
   3  11   2       16.35       17.06     10.74 o 
   4  11   2        7.36       20.21     11.92 o 
   5  11   2        5.10      -11.30     11.30 o 
  -4  12   2        4.67        6.32     16.25 o 
  -3  12   2       74.35       40.26     15.66 o 
  -2  12   2      114.50      119.11     25.02 o 
  -1  12   2       21.82       40.93     15.93 o 
   0  12   2        2.10        5.79     14.00 o 
   1  12   2       14.40       38.54     17.10 o 
   2  12   2       67.40       62.20     16.37 o 
   3  12   2       32.78       35.83     12.92 o 
   4  12   2        5.60       12.09     19.00 o 
   0  13   2        5.00       15.74     16.37 o 
 -10   1   3        3.67       13.04     17.87 o 
  -9   1   3        1.42        3.75     12.88 o 
  -8   1   3      335.07      276.49     14.23 o 
  -7   1   3      526.93      500.81     15.89 o 
  -6   1   3      147.48      234.68     12.60 o 
  -5   1   3      384.52      278.42      9.71 o 
  -4   1   3       59.21       46.52      4.62 o 
  -3   1   3    10751.33    11377.29    140.98 o 
  -2   1   3     6400.97     6643.05     70.27 o 
  -1   1   3      431.28      738.10     11.27 o 
   0   1   3     9307.33    11025.90     93.35 o 
   1   1   3     2308.29     2377.16     30.98 o 
   2   1   3      458.59      483.38      7.40 o 
   3   1   3      763.58      727.66     10.75 o 
   4   1   3     1717.83     2083.12     27.54 o 
   5   1   3      143.62      162.25      8.45 o 
   6   1   3      263.95      193.86     10.84 o 
   7   1   3       72.82      101.20     11.65 o 
   8   1   3        9.18       -7.28     11.64 o 
   9   1   3        1.10        4.23     22.92 o 
  10   1   3        2.47       -9.91     16.25 o 
 -10   2   3       74.43      114.37     35.75 o 
  -9   2   3       13.20       -1.02     12.15 o 
  -8   2   3       25.94       13.73      9.11 o 
  -7   2   3      735.36      652.30     20.00 o 
  -6   2   3     1933.11     2057.60     33.72 o 
  -5   2   3     2437.54     2794.90     40.92 o 
  -4   2   3       56.30       36.39      3.50 o 
  -3   2   3       62.42       53.03      2.89 o 
  -2   2   3    13709.73    14218.63    174.18 o 
  -1   2   3    20912.19    22770.62    276.17 o 
   0   2   3     2689.67     3509.11     39.05 o 
   1   2   3      309.39      227.07      8.39 o 
   2   2   3     4199.48     4540.18     40.89 o 
   3   2   3    13675.80    14291.50    134.12 o 
   4   2   3     3342.18     3285.32     40.20 o 
   5   2   3      505.77      587.67     12.95 o 
   6   2   3      111.31       92.61      7.61 o 
   7   2   3      265.14      252.68     11.17 o 
   8   2   3      154.79      184.81     13.79 o 
   9   2   3       19.69        7.33     15.03 o 
  10   2   3        7.92      -13.50     16.38 o 
 -10   3   3       34.91       37.67     12.66 o 
  -9   3   3      172.94      210.76     15.13 o 
  -8   3   3      129.83      154.29     12.18 o 
  -7   3   3      186.60      145.07     18.67 o 
  -6   3   3      828.19      811.72     18.18 o 
  -5   3   3     1542.57     1466.90     20.87 o 
  -4   3   3     2397.93     2449.00     30.02 o 
  -3   3   3      753.93      874.69     12.58 o 
  -2   3   3     1000.99      874.15     22.29 o 
  -1   3   3     2754.64     2899.89     37.88 o 
   0   3   3     6540.87     7156.35     77.90 o 
   1   3   3     2251.83     2518.01     26.46 o 
   2   3   3      397.94      468.64      7.82 o 
   3   3   3      859.28      815.18     12.00 o 
   4   3   3      752.79      764.90     19.31 o 
   5   3   3      328.19      324.01     12.27 o 
   6   3   3       96.20       89.01      7.54 o 
   7   3   3       35.44       17.73      7.44 o 
   8   3   3       15.54       18.25     10.39 o 
   9   3   3       13.48        9.13     12.24 o 
  10   3   3        0.09        5.54     17.08 o 
 -10   4   3        5.82        8.43     11.57 o 
  -9   4   3       27.12       26.50     10.97 o 
  -8   4   3      413.08      451.69     17.72 o 
  -7   4   3      145.19      159.65     10.77 o 
  -6   4   3       57.56       99.08      8.61 o 
  -5   4   3      764.27      733.32     16.54 o 
  -4   4   3     4396.15     4510.63     51.69 o 
  -3   4   3     4215.89     4280.52     48.21 o 
  -2   4   3     2060.92     2867.47     38.63 o 
  -1   4   3     1357.32     1874.73     23.17 o 
   0   4   3     1917.90     1792.25     22.01 o 
   1   4   3    14004.27    15448.14    165.83 o 
   2   4   3     2847.45     2980.37     31.77 o 
   3   4   3        2.09       -1.51      3.09 o 
   4   4   3      364.38      353.28      8.82 o 
   5   4   3     1001.02      873.89     16.37 o 
   6   4   3      341.75      404.27     26.53 o 
   7   4   3       16.86       31.15      9.52 o 
   8   4   3       58.45       41.52     11.14 o 
   9   4   3       10.82        8.58     15.20 o 
  -9   5   3        2.29      -13.50     13.50 o 
  -8   5   3       53.68       62.53     13.47 o 
  -7   5   3      304.48      321.32     14.00 o 
  -6   5   3      101.75       73.54      8.51 o 
  -5   5   3      244.60      296.93     13.02 o 
  -4   5   3       22.24       18.78      6.57 o 
  -3   5   3      200.54      214.51      7.89 o 
  -2   5   3       24.21       28.86      3.47 o 
  -1   5   3      109.36       74.07      3.80 o 
   0   5   3     3560.32     4390.77     50.04 o 
   1   5   3      302.24      327.23      7.58 o 
   2   5   3      910.16     1008.46     13.55 o 
   3   5   3        0.03        2.38      4.53 o 
   4   5   3      452.72      359.82     10.22 o 
   5   5   3      483.81      460.40     15.13 o 
   6   5   3        5.39        2.78      7.71 o 
   7   5   3        3.67       10.16     11.81 o 
   8   5   3        1.60        9.06     12.98 o 
   9   5   3        3.03      -13.83     21.29 o 
  -9   6   3        0.83        2.55     14.27 o 
  -8   6   3       75.91       96.59     14.85 o 
  -7   6   3       25.24       46.68     27.74 o 
  -6   6   3       53.43       83.88     11.87 o 
  -5   6   3       69.62       66.92     12.90 o 
  -4   6   3      243.26      238.67     17.02 o 
  -3   6   3      432.76      388.16     12.55 o 
  -2   6   3       46.57       48.86      6.50 o 
  -1   6   3      420.87      423.02     15.41 o 
   0   6   3     1021.60      963.27     17.91 o 
   1   6   3     2336.46     2312.47     35.26 o 
   2   6   3      119.94      162.65      8.33 o 
   3   6   3        8.49        7.15      5.11 o 
   4   6   3       46.15       30.32      6.34 o 
   5   6   3      312.57      327.24     14.36 o 
   6   6   3       74.25       79.59      8.43 o 
   7   6   3        0.95       -8.37      9.13 o 
   8   6   3        6.32       14.50     13.05 o 
   9   6   3        0.08      -20.52     20.52 o 
  -9   7   3       23.20       56.17     16.64 o 
  -8   7   3        6.70       -7.31     12.39 o 
  -7   7   3       59.54       73.40     13.67 o 
  -6   7   3      510.86      502.02     22.01 o 
  -5   7   3      933.38     1011.77     79.96 o 
  -4   7   3     1988.74     1830.73     32.61 o 
  -3   7   3      160.88      130.55      8.91 o 
  -2   7   3        5.59        0.00      8.13 o 
  -1   7   3     1202.85     1062.29     27.64 o 
   0   7   3     2279.02     2412.98     48.34 o 
   1   7   3       76.75       93.60      7.30 o 
   2   7   3      106.97      124.42     10.86 o 
   3   7   3       55.35       38.38      6.36 o 
   4   7   3      209.35      204.73      9.78 o 
   5   7   3      255.05      249.65     11.04 o 
   6   7   3       29.64       28.08      8.21 o 
   7   7   3        0.52      -10.37     10.37 o 
   8   7   3        4.73       21.16     14.52 o 
  -8   8   3       37.70       35.86     14.99 o 
  -7   8   3       39.21       59.39     21.45 o 
  -6   8   3       37.96       15.77      9.97 o 
  -5   8   3      311.99      311.95     18.93 o 
  -4   8   3      543.74      557.46     23.57 o 
  -3   8   3      672.47      663.41     55.02 o 
  -2   8   3      134.38      154.87     13.72 o 
  -1   8   3      207.10      136.42     12.55 o 
   0   8   3     1996.32     1861.48     50.75 o 
   1   8   3     1485.69     1526.02     73.90 o 
   2   8   3      510.05      485.14     38.86 o 
   3   8   3       40.01       36.93      7.26 o 
   4   8   3       81.70       79.16      8.50 o 
   5   8   3      298.34      296.48     12.21 o 
   6   8   3      317.77      386.20     15.32 o 
   7   8   3       24.98       43.26     11.64 o 
   8   8   3        4.85       -7.69     19.58 o 
  -7   9   3       58.97      104.69     17.69 o 
  -6   9   3       12.46       -0.24     13.10 o 
  -5   9   3        4.31       12.32     19.43 o 
  -4   9   3       12.80        3.18     11.84 o 
  -3   9   3      168.01      229.77     17.28 o 
  -2   9   3      610.18      641.86     25.27 o 
  -1   9   3        3.03       11.36     10.40 o 
   0   9   3        2.51        3.20      9.96 o 
   1   9   3     1094.96     1020.66     35.13 o 
   2   9   3      366.08      328.44     39.24 o 
   3   9   3       31.64       55.68      9.80 o 
   4   9   3        3.37       -8.30     11.19 o 
   5   9   3       39.54       42.03     10.68 o 
   6   9   3        5.03       17.32     28.13 o 
   7   9   3       22.39       54.71     21.76 o 
  -6  10   3      108.09      123.68     18.18 o 
  -5  10   3       46.64       62.58     28.21 o 
  -4  10   3       23.21       31.48     14.12 o 
  -3  10   3       23.38       30.93     13.75 o 
  -2  10   3      696.17      615.35     25.69 o 
  -1  10   3     1419.06     1374.90     38.08 o 
   0  10   3       38.14       35.32     20.98 o 
   1  10   3      256.42      273.20     17.79 o 
   2  10   3       19.21       15.46     12.63 o 
   3  10   3      113.18      145.31     15.75 o 
   4  10   3       42.04       61.88     11.55 o 
   5  10   3        4.41       10.25     11.26 o 
   6  10   3       10.84       19.89     19.82 o 
  -5  11   3        3.55        2.36     15.77 o 
  -4  11   3        0.88       -9.18     14.14 o 
  -3  11   3       11.81       -9.57     14.16 o 
  -2  11   3       20.02       19.26     13.89 o 
  -1  11   3       18.66        9.23     12.74 o 
   0  11   3        2.69      -10.27     12.26 o 
   1  11   3        0.55        2.29     12.50 o 
   2  11   3        0.02        2.41     13.96 o 
   3  11   3        4.09       -4.34     10.39 o 
   4  11   3        0.05       -7.08     11.40 o 
   5  11   3        0.53        1.43     12.28 o 
  -4  12   3        0.19      -15.99     15.99 o 
  -3  12   3        0.23       -2.34     15.03 o 
  -2  12   3       59.44       63.59     17.41 o 
  -1  12   3      118.56      118.87     28.75 o 
   0  12   3        1.51       36.10     15.55 o 
   1  12   3       29.54       36.43     15.25 o 
   2  12   3       36.75       31.03     21.14 o 
   3  12   3      147.19      151.68     19.96 o 
 -10   0   4       18.28       27.04     22.54 o 
  -9   0   4      208.14      221.48     25.49 o 
  -8   0   4        4.27       17.41     14.77 o 
  -7   0   4       36.44       43.83     14.45 o 
  -6   0   4      696.28      552.13     18.88 o 
  -5   0   4    10040.59    11482.57    180.15 o 
  -4   0   4     5500.39     6632.11    106.22 o 
  -3   0   4     2672.91     2783.41     46.99 o 
  -2   0   4      108.01      131.89      6.53 o 
  -1   0   4    21675.49    19896.21    204.88 o 
   0   0   4     6893.87     8425.53    103.60 o 
   1   0   4     3114.06     4031.64     88.59 o 
   2   0   4        5.32        2.78      4.28 o 
   3   0   4      340.01      346.45     15.00 o 
   4   0   4    24198.33    24154.75    358.74 o 
   5   0   4     1027.04      898.31     41.96 o 
   6   0   4       24.41       42.16     10.93 o 
   7   0   4       77.98       77.09     20.20 o 
   8   0   4        4.89       34.97     20.83 o 
   9   0   4       72.46      113.77     25.96 o 
  10   0   4       12.34       21.29     25.49 o 
 -10   1   4       19.65       49.10     16.94 o 
  -9   1   4       18.19       22.66     12.92 o 
  -8   1   4      350.84      347.73     15.47 o 
  -7   1   4      391.84      327.05     13.14 o 
  -6   1   4     1797.86     1569.55     52.04 o 
  -5   1   4     1230.52     1272.17     22.60 o 
  -4   1   4      148.76       97.03      5.85 o 
  -3   1   4     6304.31     7173.08     90.67 o 
  -2   1   4     8065.84     8135.44     85.97 o 
  -1   1   4     4034.73     4449.24     48.32 o 
   0   1   4     6180.81     7325.26     62.98 o 
   1   1   4       87.83       52.22      2.55 o 
   2   1   4      769.77      754.79      9.16 o 
   3   1   4     1060.77     1082.83     14.32 o 
   4   1   4     1243.97     1168.50     19.93 o 
   5   1   4      705.48      756.58     18.51 o 
   6   1   4      145.36      131.61     11.05 o 
   7   1   4      104.10       93.60     11.32 o 
   8   1   4       16.02       -7.00     15.20 o 
   9   1   4       16.12       21.57     23.55 o 
  10   1   4        1.24      -15.70     33.03 o 
 -10   2   4        6.79       -8.58     13.45 o 
  -9   2   4       44.81       44.60     11.50 o 
  -8   2   4       97.26       93.74     15.02 o 
  -7   2   4       51.82       50.77      9.00 o 
  -6   2   4      322.93      328.63     12.19 o 
  -5   2   4      849.87      892.43     20.04 o 
  -4   2   4      701.35      705.86     17.60 o 
  -3   2   4     4212.98     4194.26     46.54 o 
  -2   2   4     3182.55     3569.09     46.79 o 
  -1   2   4      942.84     1352.84     19.57 o 
   0   2   4     3202.19     3501.48     45.24 o 
   1   2   4     4458.60     4437.89     44.31 o 
   2   2   4     1948.45     2054.41     27.66 o 
   3   2   4      457.35      458.57      8.68 o 
   4   2   4       41.37       42.31      4.88 o 
   5   2   4       16.71       12.43      5.10 o 
   6   2   4      149.66      131.06     16.26 o 
   7   2   4       52.12       83.50     10.78 o 
   8   2   4       10.51       10.64     10.90 o 
   9   2   4        3.70       -6.43     11.85 o 
  10   2   4        0.18        2.41     17.21 o 
 -10   3   4        0.22       17.62     16.25 o 
  -9   3   4      131.83      128.68     13.41 o 
  -8   3   4        3.04       -3.34      8.63 o 
  -7   3   4      377.27      328.98     13.98 o 
  -6   3   4      972.69      982.88     35.61 o 
  -5   3   4      194.45      297.78     11.07 o 
  -4   3   4      320.44      312.31      8.36 o 
  -3   3   4      591.58      605.17     12.81 o 
  -2   3   4     8655.02     8607.58    133.31 o 
  -1   3   4     2043.29     2207.63     30.18 o 
   0   3   4     1952.65     1612.21     20.03 o 
   1   3   4     1533.56     1703.17     19.41 o 
   2   3   4      355.32      251.21      5.92 o 
   3   3   4     1760.95     1746.89     23.77 o 
   4   3   4      127.05      102.64      5.90 o 
   5   3   4       26.48       10.79      5.34 o 
   6   3   4       79.52       98.77      9.92 o 
   7   3   4        1.59       -1.76      9.15 o 
   8   3   4       40.22       48.69     11.81 o 
   9   3   4       12.36        4.85     19.53 o 
 -10   4   4        2.93        0.05     11.99 o 
  -9   4   4       38.06       37.57     11.33 o 
  -8   4   4       17.04       23.68     10.60 o 
  -7   4   4       67.90       84.92     10.39 o 
  -6   4   4      104.09       78.04      8.31 o 
  -5   4   4      473.80      447.53     26.29 o 
  -4   4   4      110.87      149.28     13.57 o 
  -3   4   4       21.24       10.41      3.06 o 
  -2   4   4      217.08      203.39      7.06 o 
  -1   4   4      710.25      665.50     10.78 o 
   0   4   4     4852.84     5209.53     58.39 o 
   1   4   4     1582.70     1939.16     24.37 o 
   2   4   4     1152.39     1081.76     14.29 o 
   3   4   4      426.98      387.33      8.30 o 
   4   4   4      238.48      244.65      7.61 o 
   5   4   4      404.33      373.39      9.78 o 
   6   4   4      234.89      287.73     13.37 o 
   7   4   4       82.86       83.01     11.07 o 
   8   4   4       27.75       15.75     12.88 o 
   9   4   4        9.88       -2.30     15.20 o 
  -9   5   4      275.23      289.73     24.48 o 
  -8   5   4       87.50      119.90     27.67 o 
  -7   5   4       85.14       98.32     10.24 o 
  -6   5   4      333.44      289.00     18.81 o 
  -5   5   4     1166.92     1256.08     52.61 o 
  -4   5   4     4720.41     4491.78     61.11 o 
  -3   5   4     4785.74     4893.16     64.71 o 
  -2   5   4        2.97       -4.28      6.10 o 
  -1   5   4        0.94       24.99      3.39 o 
   0   5   4     5834.88     5918.13     66.38 o 
   1   5   4     4302.91     4488.01     51.59 o 
   2   5   4      439.92      462.58      8.61 o 
   3   5   4      137.48      152.87      5.93 o 
   4   5   4      196.69      189.30      8.41 o 
   5   5   4      347.15      301.30     10.54 o 
   6   5   4      219.96      217.86     20.56 o 
   7   5   4      101.55       88.07     15.70 o 
   8   5   4        0.26       -2.25     27.51 o 
   9   5   4        0.04        6.33     22.07 o 
  -9   6   4        0.50      -14.39     14.39 o 
  -8   6   4      162.18      169.90     16.86 o 
  -7   6   4      265.85      274.37     28.21 o 
  -6   6   4      447.05      491.79     21.14 o 
  -5   6   4       21.14        7.26      8.82 o 
  -4   6   4       71.46       84.92      6.95 o 
  -3   6   4     3377.99     3036.50     48.41 o 
  -2   6   4     4735.26     5131.35     60.50 o 
  -1   6   4        3.33        7.22      3.49 o 
   0   6   4       73.50      163.38      7.55 o 
   1   6   4     2031.00     1967.21     31.47 o 
   2   6   4     2349.92     2540.08     40.13 o 
   3   6   4     1588.48     1555.74     23.89 o 
   4   6   4        9.22       11.70      6.12 o 
   5   6   4      160.46      178.95      9.36 o 
   6   6   4      153.61      132.92     18.89 o 
   7   6   4       85.50      113.33     11.94 o 
   8   6   4       17.84       20.07     26.65 o 
  -9   7   4        6.84       12.16     14.82 o 
  -8   7   4       23.01        7.97     12.98 o 
  -7   7   4       10.99       19.95     12.52 o 
  -6   7   4        4.17        9.84     14.07 o 
  -5   7   4       57.53       83.09     28.29 o 
  -4   7   4      138.32      202.13     11.29 o 
  -3   7   4       68.53       50.16      7.65 o 
  -2   7   4      254.98      256.13     42.27 o 
  -1   7   4      203.54      156.55     25.26 o 
   0   7   4       57.40       60.66      6.60 o 
   1   7   4      637.52      759.75     17.10 o 
   2   7   4      160.00      160.85      9.39 o 
   3   7   4      317.07      314.89     10.80 o 
   4   7   4       32.02       38.76      7.43 o 
   5   7   4        3.23       -6.92      6.92 o 
   6   7   4       30.85       35.90     10.69 o 
   7   7   4        1.18        8.43     10.51 o 
   8   7   4       16.15       30.02     14.56 o 
  -8   8   4        0.21      -10.72     13.19 o 
  -7   8   4        9.22       26.30     13.43 o 
  -6   8   4       21.59       22.52     12.95 o 
  -5   8   4      940.61      901.31     30.49 o 
  -4   8   4       81.10       84.48     12.75 o 
  -3   8   4      507.11      462.41     21.76 o 
  -2   8   4       12.04       21.64     10.19 o 
  -1   8   4      481.50      453.05     19.58 o 
   0   8   4     1849.36     1825.34     57.43 o 
   1   8   4        2.72       -2.05      9.23 o 
   2   8   4      823.05      798.56     25.58 o 
   3   8   4      138.22      166.50      9.38 o 
   4   8   4      142.75      148.60     10.00 o 
   5   8   4        1.09        0.29      9.57 o 
   6   8   4       35.17       33.65     11.39 o 
   7   8   4        0.18      -11.00     12.41 o 
  -7   9   4       12.11       14.21     15.16 o 
  -6   9   4        7.52       -0.50     13.80 o 
  -5   9   4      107.64       77.28     14.78 o 
  -4   9   4      460.41      459.95     23.42 o 
  -3   9   4      483.70      507.58     42.35 o 
  -2   9   4       10.57       17.36     11.33 o 
  -1   9   4      133.77       99.34     13.68 o 
   0   9   4        9.10        3.53      9.82 o 
   1   9   4       85.35       84.34     12.69 o 
   2   9   4      390.65      416.96     43.67 o 
   3   9   4       14.98       21.53      9.53 o 
   4   9   4        0.06        3.25      9.43 o 
   5   9   4       19.11        7.23     22.46 o 
   6   9   4        0.27        0.32     16.79 o 
   7   9   4       17.20       35.12     15.66 o 
  -6  10   4        1.00       18.61     15.77 o 
  -5  10   4        4.83        7.30     13.68 o 
  -4  10   4       76.55       91.85     41.81 o 
  -3  10   4       41.18       37.27     16.71 o 
  -2  10   4        3.61      -11.26     11.26 o 
  -1  10   4      302.48      262.07     25.33 o 
   0  10   4      256.36      252.11     17.36 o 
   1  10   4       97.12      118.26     15.05 o 
   2  10   4       54.59       28.68     12.53 o 
   3  10   4       19.61       27.01     10.76 o 
   4  10   4       68.81      108.79     20.81 o 
   5  10   4        5.95       26.65     14.95 o 
   6  10   4       15.87       -4.55     17.17 o 
  -5  11   4       42.86       34.93     16.98 o 
  -4  11   4       25.38       42.37     14.83 o 
  -3  11   4        1.69        2.90     14.23 o 
  -2  11   4      276.80      264.70     37.38 o 
  -1  11   4      424.44      487.98     51.37 o 
   0  11   4       17.36       29.81     13.73 o 
   1  11   4        2.47       -2.11     12.13 o 
   2  11   4       85.30       60.07     15.37 o 
   3  11   4       96.08       95.23     15.63 o 
   4  11   4       35.15       36.73     13.02 o 
   5  11   4        2.60       -3.18     14.56 o 
  -3  12   4        7.21        1.00     16.04 o 
  -2  12   4        0.09      -14.97     23.70 o 
  -1  12   4       54.63       31.44     14.93 o 
   0  12   4       83.37       93.81     28.29 o 
   1  12   4       17.97       10.18     15.33 o 
   2  12   4        1.72       -0.11     14.72 o 
   3  12   4        0.91      -12.02     12.02 o 
 -10   1   5      172.61      210.50     18.99 o 
  -9   1   5       50.47       73.49     13.78 o 
  -8   1   5        0.31       -2.05      9.08 o 
  -7   1   5       12.88        4.69      7.65 o 
  -6   1   5      799.73      681.15     17.07 o 
  -5   1   5     4386.62     4021.38     56.19 o 
  -4   1   5     1783.93     2016.80     30.43 o 
  -3   1   5      723.48     1123.34     18.46 o 
  -2   1   5      275.41      272.21      6.39 o 
  -1   1   5    14710.02    13695.19    128.67 o 
   0   1   5     6810.15     7426.97     64.32 o 
   1   1   5      527.92      721.33      8.84 o 
   2   1   5      927.03     1046.35     19.06 o 
   3   1   5      838.06      855.46     12.69 o 
   4   1   5       72.01       68.85      6.36 o 
   5   1   5      348.18      297.57     19.62 o 
   6   1   5      824.26      812.35     27.45 o 
   7   1   5        6.14        9.27      9.71 o 
   8   1   5       13.87       23.52     27.78 o 
   9   1   5       11.43       15.77     15.43 o 
 -10   2   5       10.78       25.04     15.53 o 
  -9   2   5       10.37       35.35     11.32 o 
  -8   2   5      409.94      395.55     23.19 o 
  -7   2   5        3.92        6.31      7.60 o 
  -6   2   5       84.75       48.94      7.75 o 
  -5   2   5      496.38      466.96     13.38 o 
  -4   2   5     4466.23     4697.50     62.98 o 
  -3   2   5     4366.92     5240.31     57.81 o 
  -2   2   5      424.88      286.42      9.79 o 
  -1   2   5     1099.61     1256.14     19.02 o 
   0   2   5     6283.98     5931.11     64.82 o 
   1   2   5     8524.59     9556.18     92.40 o 
   2   2   5      378.95      446.93      7.55 o 
   3   2   5      228.23      203.22      5.15 o 
   4   2   5      425.18      490.02     18.75 o 
   5   2   5     1354.17     1189.49     57.06 o 
   6   2   5      411.29      407.15     22.00 o 
   7   2   5       55.91       81.73     11.08 o 
   8   2   5        6.86       18.59     11.51 o 
   9   2   5        8.86       29.21     18.42 o 
 -10   3   5        8.08       17.90     12.98 o 
  -9   3   5       79.17       69.69     12.62 o 
  -8   3   5      285.73      288.24     18.11 o 
  -7   3   5     1360.98     1414.28     28.24 o 
  -6   3   5     1282.92     1186.59     56.32 o 
  -5   3   5      673.54      616.76     15.45 o 
  -4   3   5     3052.78     3254.01     38.35 o 
  -3   3   5     5191.79     4931.04     80.33 o 
  -2   3   5     5893.60     6393.03     81.56 o 
  -1   3   5     2086.37     2425.29     33.45 o 
   0   3   5     2282.10     2298.82     27.72 o 
   1   3   5     3448.90     3342.26     34.84 o 
   2   3   5     3556.88     3667.23     38.50 o 
   3   3   5     1740.24     1761.00     21.36 o 
   4   3   5      535.28      551.54     10.15 o 
   5   3   5      394.98      328.14     17.23 o 
   6   3   5      185.69      180.15     12.02 o 
   7   3   5      124.23      134.33     12.31 o 
   8   3   5       45.23       40.95     11.66 o 
   9   3   5        6.76       27.46     12.71 o 
 -10   4   5        0.11      -11.83     11.83 o 
  -9   4   5       59.10       57.36     12.03 o 
  -8   4   5        2.10        8.23      9.41 o 
  -7   4   5       22.04       22.36      8.71 o 
  -6   4   5     2036.69     1916.68     54.14 o 
  -5   4   5      742.63      776.34     17.57 o 
  -4   4   5     1444.39     1389.39     19.45 o 
  -3   4   5      210.44      231.51      8.53 o 
  -2   4   5     5995.78     5336.12     69.17 o 
  -1   4   5     3402.10     3710.80     43.29 o 
   0   4   5      972.75     1576.52     20.62 o 
   1   4   5      880.13     1130.60     14.64 o 
   2   4   5      301.37      233.07      8.40 o 
   3   4   5     2086.00     2143.46     25.40 o 
   4   4   5      610.90      559.53     11.33 o 
   5   4   5       35.53       47.37      6.73 o 
   6   4   5       10.08       15.80      8.42 o 
   7   4   5       42.07       31.92     10.19 o 
   8   4   5       18.68       37.70     14.83 o 
   9   4   5        0.25       45.68     16.99 o 
  -9   5   5       39.94       28.42     24.09 o 
  -8   5   5       27.17       39.62     10.66 o 
  -7   5   5      106.81       92.69     10.09 o 
  -6   5   5       15.46       14.34      7.34 o 
  -5   5   5     1353.17     1347.02     24.65 o 
  -4   5   5      198.48      168.33      8.09 o 
  -3   5   5     1354.02     1221.98     21.08 o 
  -2   5   5       53.09       47.27      4.78 o 
  -1   5   5       70.35       34.88      3.79 o 
   0   5   5       46.15       50.55      4.20 o 
   1   5   5      158.98      112.01      6.93 o 
   2   5   5     1080.72     1229.97     16.36 o 
   3   5   5       11.83       23.33      4.84 o 
   4   5   5       30.14       27.59      5.78 o 
   5   5   5        1.48        1.63      7.71 o 
   6   5   5       24.82        2.41      8.27 o 
   7   5   5       71.39       75.62     15.02 o 
   8   5   5        0.72       14.22     13.86 o 
   9   5   5        0.24       -8.02     15.46 o 
  -9   6   5       20.08       12.30     15.20 o 
  -8   6   5       23.78       44.72     14.77 o 
  -7   6   5        1.04        5.84     12.14 o 
  -6   6   5      224.71      251.91     16.24 o 
  -5   6   5       37.38       26.15     10.16 o 
  -4   6   5      311.61      265.50     12.28 o 
  -3   6   5      514.73      506.97     12.76 o 
  -2   6   5      232.89      185.44     10.40 o 
  -1   6   5      359.36      368.65      8.98 o 
   0   6   5       71.79       76.25      6.57 o 
   1   6   5      197.90      244.94     12.16 o 
   2   6   5      220.19      210.96      8.51 o 
   3   6   5      627.64      611.90     15.66 o 
   4   6   5       44.34       66.37      7.20 o 
   5   6   5       11.31       16.74      8.52 o 
   6   6   5        4.09       -1.37      9.05 o 
   7   6   5       32.63       31.33     14.15 o 
   8   6   5        7.19        1.57     16.09 o 
  -8   7   5      112.44      105.89     16.70 o 
  -7   7   5      292.62      347.05     20.38 o 
  -6   7   5       21.21       13.35     11.75 o 
  -5   7   5       47.42       57.83     11.50 o 
  -4   7   5      791.39      764.15     19.65 o 
  -3   7   5     2584.73     2560.84     53.36 o 
  -2   7   5     4277.84     4258.17     78.46 o 
  -1   7   5       63.29       37.33      6.35 o 
   0   7   5       48.17       35.82      6.87 o 
   1   7   5      790.61      654.41     16.07 o 
   2   7   5      880.49      876.37     25.93 o 
   3   7   5      188.83      188.02      9.19 o 
   4   7   5       52.50       61.32      7.95 o 
   5   7   5       36.75       35.92     11.72 o 
   6   7   5        9.57       18.22     10.32 o 
   7   7   5       60.48       60.13     15.45 o 
   8   7   5       23.90       22.95     15.21 o 
  -8   8   5        1.58      -13.67     13.67 o 
  -7   8   5       87.96       42.59     21.29 o 
  -6   8   5      104.08       66.05     20.20 o 
  -5   8   5       64.61       90.52     29.69 o 
  -4   8   5        0.83        5.54     23.55 o 
  -3   8   5      184.04      185.23     23.70 o 
  -2   8   5      457.23      378.97     27.59 o 
  -1   8   5      474.31      415.47     19.18 o 
   0   8   5       35.03       61.09     10.95 o 
   1   8   5       22.03       21.36      9.78 o 
   2   8   5      719.39      686.89     23.01 o 
   3   8   5      245.96      290.08     13.24 o 
   4   8   5       74.61       68.11     10.16 o 
   5   8   5       11.94        6.98     10.35 o 
   6   8   5        4.77       -2.94     10.43 o 
   7   8   5       25.49       28.79     15.05 o 
  -7   9   5       14.57       -1.35     14.51 o 
  -6   9   5      109.14      115.17     21.14 o 
  -5   9   5      413.16      375.00     41.96 o 
  -4   9   5      136.89      150.11     16.42 o 
  -3   9   5       35.34       59.14     13.85 o 
  -2   9   5        3.26      -10.59     10.59 o 
  -1   9   5      343.20      399.06     20.28 o 
   0   9   5      732.30      771.12     33.96 o 
   1   9   5       37.82       38.21     11.87 o 
   2   9   5       57.92       59.88     18.44 o 
   3   9   5      465.36      436.86     17.02 o 
   4   9   5       97.53       85.75     18.88 o 
   5   9   5       18.98       20.90     14.06 o 
   6   9   5       14.59       24.82     18.50 o 
  -6  10   5        0.09       -5.56     15.33 o 
  -5  10   5       38.36       46.96     15.71 o 
  -4  10   5      327.89      290.55     37.69 o 
  -3  10   5      159.91      168.50     23.24 o 
  -2  10   5       70.13       84.65     15.49 o 
  -1  10   5       55.08       56.25     18.73 o 
   0  10   5      391.84      340.09     47.64 o 
   1  10   5      720.77      675.00     26.24 o 
   2  10   5       11.51       -4.51      9.59 o 
   3  10   5       77.97       72.08     11.84 o 
   4  10   5        0.02      -11.48     13.83 o 
   5  10   5        1.82      -10.93     14.14 o 
  -5  11   5        7.05        2.92     16.31 o 
  -4  11   5       33.94       12.39     15.69 o 
  -3  11   5        3.13       -4.87     14.77 o 
  -2  11   5        1.04        5.43     14.33 o 
  -1  11   5       11.08       -3.74     18.96 o 
   0  11   5        8.26        3.00     13.83 o 
   1  11   5        5.78      -12.66     12.66 o 
   2  11   5        0.18      -13.37     13.37 o 
   3  11   5        0.52       -7.57     11.02 o 
   4  11   5        0.25        7.48     15.25 o 
  -3  12   5       11.19       15.54     16.49 o 
  -2  12   5        3.81       22.98     16.15 o 
  -1  12   5        3.83       20.14     21.14 o 
   0  12   5       25.29       52.22     16.59 o 
   1  12   5       36.50       37.93     15.93 o 
   2  12   5        0.19      -14.82     14.82 o 
 -10   0   6        1.00        7.93     21.91 o 
  -9   0   6        9.05       -8.39     16.63 o 
  -8   0   6        4.06        6.37     16.16 o 
  -7   0   6     1100.71      990.66     37.77 o 
  -6   0   6       65.51       58.06      9.55 o 
  -5   0   6      461.34      321.29     13.99 o 
  -4   0   6        2.11        1.32      5.75 o 
  -3   0   6    15413.68    16153.66    246.53 o 
  -2   0   6     6281.09     7019.13     87.94 o 
  -1   0   6     6638.26     6541.64     70.18 o 
   0   0   6      237.65      236.41      7.92 o 
   1   0   6     4365.75     4131.75     69.94 o 
   2   0   6     1103.07     1134.10     24.71 o 
   3   0   6      520.70      559.46     20.05 o 
   4   0   6       45.73       56.45     10.02 o 
   5   0   6        1.79        2.54      9.25 o 
   6   0   6     1995.58     1748.03     71.11 o 
   7   0   6       66.13       85.22     20.05 o 
   8   0   6        1.66       -3.42     20.36 o 
   9   0   6        4.99       39.48     25.02 o 
 -10   1   6       22.75       15.20     14.67 o 
  -9   1   6      175.79      206.84     22.92 o 
  -8   1   6      303.30      314.41     15.06 o 
  -7   1   6      302.26      279.97     14.35 o 
  -6   1   6     1155.74     1253.94     24.47 o 
  -5   1   6      967.10      781.38     17.00 o 
  -4   1   6     6594.12     6312.32     82.31 o 
  -3   1   6     4291.81     4562.16     60.35 o 
  -2   1   6      452.91      493.93      7.55 o 
  -1   1   6     7517.58     8637.83     82.48 o 
   0   1   6     6732.53     6824.92     59.83 o 
   1   1   6     3380.27     3388.13     31.63 o 
   2   1   6     3036.16     3089.18     33.05 o 
   3   1   6      425.01      437.31     17.49 o 
   4   1   6      416.67      409.92     13.05 o 
   5   1   6      210.11      226.43     10.09 o 
   6   1   6      308.75      294.26     14.60 o 
   7   1   6      200.16      222.02     20.64 o 
   8   1   6       35.72       44.63     12.78 o 
   9   1   6        8.97       11.39     16.15 o 
 -10   2   6        1.93      -14.38     14.84 o 
  -9   2   6       18.48       25.52     11.74 o 
  -8   2   6       16.44       18.55      9.82 o 
  -7   2   6       15.30       15.49      8.99 o 
  -6   2   6      104.39       96.15     14.57 o 
  -5   2   6      172.42      137.35     10.66 o 
  -4   2   6      932.65      943.35     22.28 o 
  -3   2   6     2787.40     2649.48     31.87 o 
  -2   2   6      204.89      238.56     11.43 o 
  -1   2   6     3164.26     3174.26     42.75 o 
   0   2   6     1419.52     1364.72     18.12 o 
   1   2   6      246.39      299.03      5.55 o 
   2   2   6      732.35      724.62      9.49 o 
   3   2   6      388.03      425.86      8.92 o 
   4   2   6      101.03      108.64     15.61 o 
   5   2   6      102.32       66.22      9.37 o 
   6   2   6        9.42       -0.22     11.52 o 
   7   2   6        0.47        9.90     12.48 o 
   8   2   6       10.83       -3.21     11.77 o 
   9   2   6        0.10      -12.27     12.27 o 
 -10   3   6        1.40      -12.13     12.13 o 
  -9   3   6      129.24      177.85     17.46 o 
  -8   3   6       61.60       76.32     17.37 o 
  -7   3   6      300.97      297.12     13.48 o 
  -6   3   6      118.24       87.80     13.70 o 
  -5   3   6      366.13      327.73     11.92 o 
  -4   3   6     3406.45     3213.84     38.41 o 
  -3   3   6     1263.74     1405.88     22.88 o 
  -2   3   6      844.40      637.20     12.96 o 
  -1   3   6      985.23      920.35     15.94 o 
   0   3   6     4808.89     4601.19     46.71 o 
   1   3   6      865.49      723.13     11.21 o 
   2   3   6      267.84      244.75      6.24 o 
   3   3   6       46.58       43.26      5.15 o 
   4   3   6       19.83       30.08      4.59 o 
   5   3   6       78.17       75.86      9.52 o 
   6   3   6       37.50       36.82     13.37 o 
   7   3   6        7.24       22.80     10.43 o 
   8   3   6        1.67       -2.98     11.36 o 
   9   3   6        1.87       -2.09     12.55 o 
  -9   4   6       18.06       29.17     12.14 o 
  -8   4   6        2.32       14.96     12.37 o 
  -7   4   6       63.30       40.67      9.27 o 
  -6   4   6        9.27       18.96      7.32 o 
  -5   4   6        1.08       -0.39      5.83 o 
  -4   4   6       13.83       13.75      4.38 o 
  -3   4   6      423.63      405.12     22.77 o 
  -2   4   6        4.12        3.22      3.88 o 
  -1   4   6       37.74       59.10      4.89 o 
   0   4   6       12.99        7.85      3.35 o 
   1   4   6      187.35      162.27      7.65 o 
   2   4   6      989.60     1002.61     14.22 o 
   3   4   6      272.43      305.45     13.00 o 
   4   4   6      189.86      171.39     15.03 o 
   5   4   6       22.04       22.73      8.36 o 
   6   4   6       17.75       13.02      9.44 o 
   7   4   6       25.03       37.72     14.52 o 
   8   4   6       19.35       50.90     15.47 o 
   9   4   6        5.49       24.35     16.58 o 
  -9   5   6       21.37       25.56     14.99 o 
  -8   5   6       50.50       59.52     11.33 o 
  -7   5   6     1068.61     1083.52     40.43 o 
  -6   5   6      901.40      883.43     20.84 o 
  -5   5   6      808.00      815.07     23.98 o 
  -4   5   6      541.31      612.47     14.82 o 
  -3   5   6     1892.88     1941.16     34.17 o 
  -2   5   6     7362.50     6748.81     87.20 o 
  -1   5   6     6004.86     6278.30     71.20 o 
   0   5   6      167.44      207.55     10.02 o 
   1   5   6      147.68      118.71      5.09 o 
   2   5   6     2564.07     2637.56     30.00 o 
   3   5   6     1127.01     1074.29     29.43 o 
   4   5   6      413.42      368.68     22.23 o 
   5   5   6      216.43      225.40     16.24 o 
   6   5   6       55.88       64.06     13.83 o 
   7   5   6       43.72       50.57     14.97 o 
   8   5   6       28.71       30.54     24.71 o 
  -9   6   6       15.05       11.97     15.50 o 
  -8   6   6        4.34       26.87     14.07 o 
  -7   6   6      130.40      133.04     15.80 o 
  -6   6   6      220.10      184.67     27.43 o 
  -5   6   6      734.60      615.55     16.65 o 
  -4   6   6      859.45      856.49     18.33 o 
  -3   6   6       93.14       96.32      7.06 o 
  -2   6   6      122.41      121.18      6.42 o 
  -1   6   6     1883.02     1535.15     21.74 o 
   0   6   6     2231.23     2330.15     36.29 o 
   1   6   6       18.50        3.68      4.97 o 
   2   6   6       66.95       75.21      9.51 o 
   3   6   6      203.91      214.71     11.36 o 
   4   6   6      191.43      193.19     11.74 o 
   5   6   6      227.26      199.58     12.62 o 
   6   6   6        2.51       16.33     13.01 o 
   7   6   6        8.10       -5.06     15.46 o 
   8   6   6        7.07        3.42     15.50 o 
  -8   7   6       40.45       46.67     15.43 o 
  -7   7   6       86.48       71.39     14.18 o 
  -6   7   6      119.28      107.61     16.32 o 
  -5   7   6      108.57      143.73     13.85 o 
  -4   7   6       63.47       56.02     24.17 o 
  -3   7   6      186.22      215.67     18.03 o 
  -2   7   6      349.82      354.27     18.03 o 
  -1   7   6      276.72      224.38     13.57 o 
   0   7   6      365.57      388.45     24.06 o 
   1   7   6      193.59      192.97     11.93 o 
   2   7   6       95.73      100.83      8.10 o 
   3   7   6      322.43      315.40     13.78 o 
   4   7   6      104.78       93.39     11.09 o 
   5   7   6       61.27       78.13     10.99 o 
   6   7   6       11.56       27.46     13.76 o 
   7   7   6        2.63       -0.51     16.40 o 
  -8   8   6       67.34       82.22     25.64 o 
  -7   8   6      143.34      151.38     24.71 o 
  -6   8   6       16.27       -3.11     17.41 o 
  -5   8   6      102.19      100.74     21.22 o 
  -4   8   6      121.10      128.63     15.66 o 
  -3   8   6     1794.91     1459.97     37.64 o 
  -2   8   6      224.50      285.76     17.25 o 
  -1   8   6      485.50      390.67     22.85 o 
   0   8   6        2.51        4.76      9.96 o 
   1   8   6      151.28      139.59     15.00 o 
   2   8   6      525.91      497.95     20.21 o 
   3   8   6        0.78        0.80      8.77 o 
   4   8   6      143.62      139.88     13.26 o 
   5   8   6       67.15       87.94     12.44 o 
   6   8   6        5.87        5.98     14.92 o 
   7   8   6        0.32       -3.96     26.19 o 
  -7   9   6       24.07       19.66     16.69 o 
  -6   9   6      243.60      253.34     29.37 o 
  -5   9   6       77.85      115.49     17.09 o 
  -4   9   6        0.84       11.32     12.58 o 
  -3   9   6       57.60       47.98     13.34 o 
  -2   9   6      593.99      538.25     28.91 o 
  -1   9   6      595.36      632.48     40.57 o 
   0   9   6        0.13       -0.19     10.26 o 
   1   9   6      102.27       86.82     13.12 o 
   2   9   6        1.65       14.21     10.42 o 
   3   9   6        5.42        9.97     12.71 o 
   4   9   6      153.16      129.83     15.99 o 
   5   9   6        4.13        4.46     13.67 o 
   6   9   6        0.24        2.46     14.07 o 
  -6  10   6        6.38       -6.30     16.08 o 
  -5  10   6        1.15        7.69     23.78 o 
  -4  10   6        2.48       -2.41     14.33 o 
  -3  10   6        4.09       13.48     13.41 o 
  -2  10   6       35.05       40.11     14.45 o 
  -1  10   6        5.83       -9.44     12.24 o 
   0  10   6        0.30        0.42     12.18 o 
   1  10   6       76.61       93.05     23.31 o 
   2  10   6       38.19       42.55     12.12 o 
   3  10   6       29.75       33.00     13.90 o 
   4  10   6        7.85       -6.15     22.15 o 
   5  10   6        0.24      -14.27     14.27 o 
  -4  11   6      389.71      482.05     26.92 o 
  -3  11   6      149.66      187.66     20.22 o 
  -2  11   6       14.27       20.88     14.62 o 
  -1  11   6        6.70       15.11     13.73 o 
   0  11   6      222.86      251.97     19.86 o 
   1  11   6      246.72      238.63     18.84 o 
   2  11   6       41.95       42.46     14.44 o 
   3  11   6       12.56       -9.34     14.56 o 
   4  11   6       19.31        5.33     15.82 o 
  -2  12   6       98.04       91.38     19.58 o 
  -1  12   6        1.81       24.03     15.86 o 
   0  12   6        5.65      -16.63     16.63 o 
   1  12   6       10.17       -5.46     18.50 o 
 -10   1   7        2.13       -9.63     14.19 o 
  -9   1   7       11.35        3.40     12.68 o 
  -8   1   7      741.45      841.77     35.90 o 
  -7   1   7      657.68      659.14     18.74 o 
  -6   1   7       58.97       65.73      8.15 o 
  -5   1   7      176.75      121.90     10.71 o 
  -4   1   7      586.64      504.16     12.72 o 
  -3   1   7     9368.74     9205.71    116.67 o 
  -2   1   7     3314.52     3462.87     32.07 o 
  -1   1   7     1313.16     1723.81     19.34 o 
   0   1   7       46.78       23.86      2.74 o 
   1   1   7     4198.43     4238.39     81.51 o 
   2   1   7     2198.35     2130.20     24.41 o 
   3   1   7      398.56      371.55     19.43 o 
   4   1   7        0.93        8.65      6.15 o 
   5   1   7      127.00      160.25     10.03 o 
   6   1   7        1.82       -7.38     11.59 o 
   7   1   7       43.35       18.58     11.04 o 
   8   1   7      162.58      139.93     15.45 o 
   9   1   7        0.15        8.62     16.15 o 
 -10   2   7       25.19        3.31     14.61 o 
  -9   2   7       79.62      123.98     17.13 o 
  -8   2   7       14.85       30.37     12.04 o 
  -7   2   7        1.70       18.11     17.27 o 
  -6   2   7     1051.36      912.81     20.50 o 
  -5   2   7        5.93        2.16      5.62 o 
  -4   2   7     1467.89     1278.33     22.42 o 
  -3   2   7       15.70       22.82      4.18 o 
  -2   2   7     2613.52     2669.14     37.67 o 
  -1   2   7     2029.35     2165.37     26.86 o 
   0   2   7      616.00      599.30     10.63 o 
   1   2   7     1154.11     1142.73     14.71 o 
   2   2   7      402.91      326.32      7.70 o 
   3   2   7      910.09      950.45     16.54 o 
   4   2   7       45.37       45.75      6.05 o 
   5   2   7       18.32       21.89      8.91 o 
   6   2   7       15.45       29.94      9.87 o 
   7   2   7       82.02       69.56     12.00 o 
   8   2   7       16.87       44.64     12.98 o 
   9   2   7        0.40        5.88     20.14 o 
  -9   3   7       80.09       90.95     12.90 o 
  -8   3   7       87.26       95.07     16.14 o 
  -7   3   7      394.73      364.34     16.18 o 
  -6   3   7      965.19      902.38     35.75 o 
  -5   3   7     4366.91     4375.68    151.23 o 
  -4   3   7     3514.31     3405.48     40.83 o 
  -3   3   7     1089.32     1085.48     19.59 o 
  -2   3   7     4355.80     4569.54     60.87 o 
  -1   3   7     5155.59     5121.56     67.15 o 
   0   3   7     4710.50     4858.33     49.55 o 
   1   3   7     1589.60     1601.06     19.22 o 
   2   3   7     1380.64     1422.94     20.95 o 
   3   3   7     1329.55     1284.26     32.80 o 
   4   3   7      801.13      822.25     16.11 o 
   5   3   7      418.98      384.79     27.61 o 
   6   3   7      152.47      126.50     11.80 o 
   7   3   7       66.54       82.50     26.66 o 
   8   3   7       19.70       14.47     12.38 o 
   9   3   7       15.48       26.54     13.91 o 
  -9   4   7       56.40       82.00     12.78 o 
  -8   4   7        2.57       10.95      9.96 o 
  -7   4   7      115.61       93.82     20.94 o 
  -6   4   7      306.86      257.60     16.69 o 
  -5   4   7      133.99      163.52      9.26 o 
  -4   4   7     3784.48     3442.02     41.53 o 
  -3   4   7     1117.49     1151.12     20.70 o 
  -2   4   7     2968.03     3046.03     42.97 o 
  -1   4   7       24.52       20.45      4.61 o 
   0   4   7     1669.70     1627.76     19.87 o 
   1   4   7      701.91      640.24     10.74 o 
   2   4   7      260.92      308.60      9.32 o 
   3   4   7      213.52      225.14      8.77 o 
   4   4   7        2.99       -4.78      9.30 o 
   5   4   7      108.56      102.54     10.38 o 
   6   4   7       39.68       26.97      9.84 o 
   7   4   7        5.19        3.89     12.80 o 
   8   4   7        0.02       -9.34     15.23 o 
  -9   5   7        2.25       11.01     14.94 o 
  -8   5   7        0.50       29.44     10.47 o 
  -7   5   7      101.30       93.60     17.15 o 
  -6   5   7       45.35       41.41      8.41 o 
  -5   5   7      524.30      432.48     14.18 o 
  -4   5   7       94.57       86.00      7.41 o 
  -3   5   7     2151.10     2214.95     52.07 o 
  -2   5   7      193.97      198.08      8.29 o 
  -1   5   7     1210.16     1139.06     17.70 o 
   0   5   7      185.30      151.61      6.42 o 
   1   5   7        9.46       18.35      5.50 o 
   2   5   7       49.00       52.32      5.55 o 
   3   5   7       40.92       41.94      8.08 o 
   4   5   7      128.51      130.45     13.98 o 
   5   5   7        0.46       -3.30     20.98 o 
   6   5   7        0.17       -9.76     12.25 o 
   7   5   7        1.56      -12.36     13.70 o 
   8   5   7        0.22      -13.62     23.70 o 
  -8   6   7       23.37       -1.18     13.84 o 
  -7   6   7      108.98      123.67     15.27 o 
  -6   6   7      220.19      248.12     16.37 o 
  -5   6   7       26.35       23.26      7.60 o 
  -4   6   7      375.54      367.33     13.01 o 
  -3   6   7        6.82        6.53      5.92 o 
  -2   6   7      540.39      469.37     11.19 o 
  -1   6   7      618.35      603.93     15.57 o 
   0   6   7       41.38       41.84      6.69 o 
   1   6   7       27.54       38.33      6.06 o 
   2   6   7        8.05        5.67      7.32 o 
   3   6   7       29.90       29.35      8.69 o 
   4   6   7        7.72        5.95     11.09 o 
   5   6   7       90.80      123.30     19.35 o 
   6   6   7        8.30       -4.37     20.52 o 
   7   6   7        1.35      -12.73     14.08 o 
   8   6   7        0.11      -15.69     15.69 o 
  -8   7   7       26.54       20.44     14.50 o 
  -7   7   7       23.90       28.55     13.80 o 
  -6   7   7      244.71      291.21     43.05 o 
  -5   7   7     1029.13     1052.33     31.47 o 
  -4   7   7      222.16      245.61     14.78 o 
  -3   7   7       28.05       20.81     18.11 o 
  -2   7   7      704.05      667.31     30.98 o 
  -1   7   7     2007.38     1956.52     33.06 o 
   0   7   7     2828.19     2628.25     41.25 o 
   1   7   7       20.21        7.97      6.17 o 
   2   7   7       92.36       96.95      9.66 o 
   3   7   7      155.54      153.57     11.62 o 
   4   7   7      104.88      109.19     11.62 o 
   5   7   7       74.30       74.75     19.43 o 
   6   7   7       47.90       38.19     14.37 o 
   7   7   7       11.35       -1.34     15.26 o 
  -7   8   7       14.98       22.54     21.45 o 
  -6   8   7       14.25       35.44     20.67 o 
  -5   8   7       32.74       19.59     13.66 o 
  -4   8   7       73.60       78.39     14.62 o 
  -3   8   7       36.37       21.97     12.04 o 
  -2   8   7       69.90      108.80     13.76 o 
  -1   8   7        4.07       15.39     10.22 o 
   0   8   7       55.10       24.52     18.26 o 
   1   8   7      107.82       79.25     10.05 o 
   2   8   7        0.34        9.74      8.27 o 
   3   8   7        2.73       11.05      9.79 o 
   4   8   7      111.34      141.18     12.74 o 
   5   8   7       11.67       12.42     21.53 o 
   6   8   7        0.49       14.71     16.09 o 
  -6   9   7       57.92       24.18     16.03 o 
  -5   9   7       23.99       13.36     14.32 o 
  -4   9   7      223.07      235.89     24.48 o 
  -3   9   7      821.66      815.33     29.27 o 
  -2   9   7      206.48      243.63     19.27 o 
  -1   9   7       83.97       99.17     14.21 o 
   0   9   7       10.33       10.86     11.55 o 
   1   9   7      170.62      216.59     16.57 o 
   2   9   7      268.88      291.68     19.01 o 
   3   9   7       61.32       80.43     16.94 o 
   4   9   7       64.07       95.49     41.11 o 
   5   9   7       95.94       61.08     22.54 o 
   6   9   7        8.73       28.97     16.81 o 
  -5  10   7        1.02        6.18     15.65 o 
  -4  10   7       13.82        0.70     27.90 o 
  -3  10   7        5.16      -13.46     13.46 o 
  -2  10   7      279.15      263.77     19.78 o 
  -1  10   7      132.40      163.78     17.23 o 
   0  10   7       38.11       41.40     13.45 o 
   1  10   7       26.92       32.17     19.58 o 
   2  10   7       61.97       61.11     14.98 o 
   3  10   7      144.97      125.19     16.74 o 
   4  10   7        2.79      -14.22     14.22 o 
   5  10   7       17.15       43.67     23.78 o 
  -4  11   7       10.91       31.34     17.31 o 
  -3  11   7        2.98        0.99     15.71 o 
  -2  11   7        9.89        2.17     16.16 o 
  -1  11   7        0.36      -12.85     13.31 o 
   0  11   7        0.86       -1.53     13.28 o 
   1  11   7        6.97       11.48     13.91 o 
   2  11   7        2.36      -15.15     15.39 o 
   3  11   7        0.75       12.18     15.71 o 
  -1  12   7        2.81       15.59     15.22 o 
   0  12   7        2.84        6.02     24.56 o 
 -10   0   8        2.41       34.35     23.93 o 
  -9   0   8      110.60       75.22     20.05 o 
  -8   0   8       89.81      126.82     19.74 o 
  -7   0   8       98.23      138.48     19.12 o 
  -6   0   8      275.94      256.60     39.71 o 
  -5   0   8     2101.05     1871.12     38.50 o 
  -4   0   8      313.93      249.96     12.47 o 
  -3   0   8     2234.37     2039.50     53.47 o 
  -2   0   8      797.06      811.81     13.08 o 
  -1   0   8     4891.52     5539.76     61.18 o 
   0   0   8     1465.23     1336.77     20.83 o 
   1   0   8     2667.22     2823.52     74.14 o 
   2   0   8      357.33      297.34     13.90 o 
   3   0   8       91.44       92.43     10.21 o 
   4   0   8        6.09       -1.77      9.14 o 
   5   0   8       28.96       19.92     13.68 o 
   6   0   8        3.42        5.01     12.48 o 
   7   0   8        5.76        3.33     21.14 o 
   8   0   8      146.04      160.08     27.82 o 
   9   0   8        0.54      -16.16     25.96 o 
 -10   1   8       24.84       39.10     20.67 o 
  -9   1   8      128.15       89.69     18.73 o 
  -8   1   8       85.14       73.00     10.81 o 
  -7   1   8      600.57      637.52     19.00 o 
  -6   1   8     1208.98     1159.29     24.39 o 
  -5   1   8     1145.67     1084.89     21.37 o 
  -4   1   8     1890.97     2015.27     43.76 o 
  -3   1   8     1021.50      876.17     13.96 o 
  -2   1   8     6766.75     6885.48     60.99 o 
  -1   1   8     3932.94     3843.61     39.36 o 
   0   1   8      931.13      955.23     11.96 o 
   1   1   8     3104.44     3305.45     31.92 o 
   2   1   8     1792.33     1754.07     24.96 o 
   3   1   8      882.92      766.87     15.80 o 
   4   1   8      646.05      525.49     14.47 o 
   5   1   8      162.57      179.06     10.82 o 
   6   1   8       64.08       72.47     11.61 o 
   7   1   8       16.94       29.03     11.78 o 
   8   1   8       30.45       30.78     15.72 o 
   9   1   8       22.78       34.94     37.46 o 
  -9   2   8       14.14       22.49     11.24 o 
  -8   2   8        4.90        7.71      9.68 o 
  -7   2   8      110.08      100.67     10.88 o 
  -6   2   8       16.35        8.56      7.65 o 
  -5   2   8       58.27       43.40      9.12 o 
  -4   2   8        1.09       -5.28      5.28 o 
  -3   2   8       66.16       68.98      9.87 o 
  -2   2   8      598.40      595.82     11.32 o 
  -1   2   8     1885.86     1885.50     24.53 o 
   0   2   8        2.60        8.09      3.77 o 
   1   2   8      448.43      510.98     10.37 o 
   2   2   8      116.18      106.10      6.70 o 
   3   2   8       44.39       28.57      5.88 o 
   4   2   8       76.98       73.57      7.17 o 
   5   2   8        1.38       -0.20      8.80 o 
   6   2   8        0.21        4.27     10.16 o 
   7   2   8        9.77        6.00     11.06 o 
   8   2   8        5.64      -11.82     11.82 o 
  -9   3   8        3.12        3.33     12.99 o 
  -8   3   8       13.74       20.97     10.13 o 
  -7   3   8      266.99      313.83     14.21 o 
  -6   3   8      461.67      449.42     19.97 o 
  -5   3   8      363.52      286.85     11.63 o 
  -4   3   8      506.02      473.26     11.19 o 
  -3   3   8      127.26      126.09      8.91 o 
  -2   3   8     2737.37     2861.15     40.91 o 
  -1   3   8     1094.09     1077.68     18.71 o 
   0   3   8       73.20       80.79      5.37 o 
   1   3   8      332.02      235.05     10.22 o 
   2   3   8      662.94      656.29     31.81 o 
   3   3   8       71.46       49.05     10.31 o 
   4   3   8        5.48        9.30      6.11 o 
   5   3   8        6.64       10.23      9.29 o 
   6   3   8        1.39        0.73      9.74 o 
   7   3   8        0.48      -11.04     11.04 o 
   8   3   8        3.44        1.53     12.53 o 
  -9   4   8       33.10       51.02     12.52 o 
  -8   4   8      125.68      138.86     12.92 o 
  -7   4   8      144.17      123.86     11.18 o 
  -6   4   8        8.25       16.55     10.74 o 
  -5   4   8       12.33        8.09      6.80 o 
  -4   4   8        2.60        8.83      4.93 o 
  -3   4   8      118.24      118.40      7.55 o 
  -2   4   8      347.04      373.17     11.47 o 
  -1   4   8        2.40        8.01      4.25 o 
   0   4   8       36.72       52.45      6.02 o 
   1   4   8       67.17       90.15      5.97 o 
   2   4   8      137.79      110.29      9.20 o 
   3   4   8        7.92       11.56     13.54 o 
   4   4   8       60.61       64.43      9.11 o 
   5   4   8       15.33       18.23      9.50 o 
   6   4   8       14.41        6.26     10.03 o 
   7   4   8        0.02        1.98     13.99 o 
   8   4   8        0.60       -3.58     15.89 o 
  -9   5   8      125.08      148.53     18.89 o 
  -8   5   8      322.11      374.53     16.90 o 
  -7   5   8      118.46      144.04     11.94 o 
  -6   5   8       21.75       18.53      8.51 o 
  -5   5   8     1919.64     1761.10     30.78 o 
  -4   5   8     2093.51     1927.48     44.08 o 
  -3   5   8     1433.66     1455.54     25.33 o 
  -2   5   8      728.50      756.10     16.54 o 
  -1   5   8     1570.29     1659.17     23.58 o 
   0   5   8     3444.12     3432.70     37.75 o 
   1   5   8     2441.75     2443.21     32.11 o 
   2   5   8      274.88      230.27      8.96 o 
   3   5   8      161.04      190.09     35.98 o 
   4   5   8      469.67      502.38     44.37 o 
   5   5   8      108.58      126.28     15.05 o 
   6   5   8       87.03       88.11     15.04 o 
   7   5   8       47.88       52.16     16.69 o 
   8   5   8        6.85       -0.75     22.85 o 
  -8   6   8       10.75       17.90     14.88 o 
  -7   6   8       29.68       28.04     13.37 o 
  -6   6   8       53.99       62.90      9.40 o 
  -5   6   8      930.95      918.38     27.70 o 
  -4   6   8       29.38       14.08      6.75 o 
  -3   6   8      490.64      467.73     14.08 o 
  -2   6   8      500.09      488.03     12.21 o 
  -1   6   8      164.68      201.90      9.96 o 
   0   6   8      399.37      383.61     11.58 o 
   1   6   8      134.91      121.14      9.29 o 
   2   6   8      250.08      265.11     13.45 o 
   3   6   8        8.57       23.03     11.37 o 
   4   6   8       28.21       24.35     12.24 o 
   5   6   8        0.86       10.04     13.22 o 
   6   6   8        2.70        9.99     13.85 o 
   7   6   8       12.31        8.55     14.95 o 
  -8   7   8       85.16       80.76     25.49 o 
  -7   7   8       32.51       34.25     15.54 o 
  -6   7   8      170.81      198.74     16.79 o 
  -5   7   8      246.77      226.64     15.90 o 
  -4   7   8      229.41      186.66     22.07 o 
  -3   7   8      283.98      262.42     16.37 o 
  -2   7   8      115.81       87.34     11.06 o 
  -1   7   8      185.19      208.08     10.78 o 
   0   7   8      226.60      227.57     11.05 o 
   1   7   8      259.00      217.13     11.70 o 
   2   7   8      145.72      161.46     11.42 o 
   3   7   8       82.48       85.44     13.68 o 
   4   7   8       29.70       33.17     20.98 o 
   5   7   8       66.91       84.72     15.99 o 
   6   7   8       24.75        9.70     17.10 o 
   7   7   8        3.31      -16.00     16.00 o 
  -7   8   8        1.03       18.03     21.60 o 
  -6   8   8      120.23      146.25     26.73 o 
  -5   8   8      446.84      493.76     25.65 o 
  -4   8   8       46.95       17.71     13.11 o 
  -3   8   8      190.01      162.43     15.42 o 
  -2   8   8      189.07      188.33     15.89 o 
  -1   8   8     1073.78     1008.36     38.62 o 
   0   8   8      128.68      146.43     15.46 o 
   1   8   8      124.18      121.16     10.53 o 
   2   8   8        7.12       13.08      8.97 o 
   3   8   8       11.07        4.43      9.62 o 
   4   8   8       62.61       32.48     14.73 o 
   5   8   8        0.56       -9.31     19.82 o 
   6   8   8       20.82       25.21     19.27 o 
  -6   9   8        2.03       20.08     16.18 o 
  -5   9   8       12.55       31.82     15.98 o 
  -4   9   8      395.62      447.13     24.30 o 
  -3   9   8      142.74      116.84     26.11 o 
  -2   9   8        1.26       -3.75     12.26 o 
  -1   9   8       13.96       13.67     12.02 o 
   0   9   8      199.17      181.00     24.95 o 
   1   9   8      259.76      236.04     17.50 o 
   2   9   8        7.95       -3.94     11.95 o 
   3   9   8       47.51       58.14     14.91 o 
   4   9   8        2.10        9.79     21.60 o 
   5   9   8        2.14       13.83     23.16 o 
  -5  10   8        2.41      -15.17     15.17 o 
  -4  10   8        1.49        0.14     14.94 o 
  -3  10   8       29.89       44.63     15.65 o 
  -2  10   8       18.41       19.29     14.07 o 
  -1  10   8       26.34        7.49     13.34 o 
   0  10   8        0.08        0.47     18.96 o 
   1  10   8        0.93       14.81     13.51 o 
   2  10   8        0.18       12.42     13.45 o 
   3  10   8        2.28        7.33     14.44 o 
   4  10   8        0.34        0.47     23.78 o 
  -3  11   8       38.96       43.75     17.21 o 
  -2  11   8      386.05      483.85     26.64 o 
  -1  11   8      131.02      151.84     18.97 o 
   0  11   8        0.32       -9.01     20.05 o 
   1  11   8       14.56       23.13     15.22 o 
   2  11   8       58.84       94.09     16.81 o 
  -9   1   9        6.11       27.28     14.45 o 
  -8   1   9        7.13        4.29     11.85 o 
  -7   1   9       11.98       28.77      9.07 o 
  -6   1   9     1538.04     1529.57     35.74 o 
  -5   1   9     1875.95     1889.90     38.75 o 
  -4   1   9      131.78      146.05      8.25 o 
  -3   1   9      168.49      168.32      7.18 o 
  -2   1   9      278.56      241.05      7.01 o 
  -1   1   9     4785.96     5288.24     48.45 o 
   0   1   9     1487.62     1310.73     15.44 o 
   1   1   9     1134.91     1072.84     15.76 o 
   2   1   9       18.48       50.28      5.34 o 
   3   1   9      397.78      363.16     12.72 o 
   4   1   9      257.09      237.26     11.39 o 
   5   1   9       85.68       67.07      9.49 o 
   6   1   9        3.79       15.20     11.29 o 
   7   1   9       14.78       41.88     13.18 o 
   8   1   9        0.93        8.65     13.53 o 
  -9   2   9        3.20       -7.76     10.34 o 
  -8   2   9       66.05       41.31     10.90 o 
  -7   2   9      551.74      584.07     18.75 o 
  -6   2   9      495.87      523.82     16.47 o 
  -5   2   9      176.83      190.99     12.63 o 
  -4   2   9      792.98      731.14     30.05 o 
  -3   2   9      127.29       94.41      5.44 o 
  -2   2   9     2432.57     2515.36     31.73 o 
  -1   2   9      388.88      364.42      9.22 o 
   0   2   9       73.73       96.70      6.10 o 
   1   2   9      119.40       81.84      5.64 o 
   2   2   9      260.69      286.08     11.00 o 
   3   2   9      412.16      351.23     14.07 o 
   4   2   9        3.92       -6.28      6.28 o 
   5   2   9       16.20       17.89     13.78 o 
   6   2   9        1.71       16.74     11.24 o 
   7   2   9        0.42       -7.82     12.22 o 
   8   2   9        0.15       -5.37     13.26 o 
  -9   3   9      137.05      108.16     13.83 o 
  -8   3   9      427.53      429.76     17.96 o 
  -7   3   9      271.77      251.77     13.69 o 
  -6   3   9      231.99      248.84     12.43 o 
  -5   3   9      672.00      639.90     21.24 o 
  -4   3   9     1408.92     1290.79     20.37 o 
  -3   3   9     5165.16     5192.41     81.79 o 
  -2   3   9     3176.26     3048.95     37.62 o 
  -1   3   9      821.01      763.09     13.85 o 
   0   3   9     2338.28     2286.27     29.82 o 
   1   3   9     1648.87     1739.33     28.82 o 
   2   3   9     1476.45     1370.49     80.28 o 
   3   3   9      443.52      431.02     15.21 o 
   4   3   9      264.55      275.97     11.07 o 
   5   3   9      213.24      174.49     12.82 o 
   6   3   9       80.76       69.30     12.42 o 
   7   3   9       37.88       57.60     13.44 o 
   8   3   9       15.10        7.33     13.53 o 
  -9   4   9       60.20       79.70     13.32 o 
  -8   4   9       19.21       51.70     18.55 o 
  -7   4   9       82.85       79.21     10.65 o 
  -6   4   9        8.10       -2.19      7.78 o 
  -5   4   9       69.83       88.55      8.83 o 
  -4   4   9     1088.96     1047.88     20.02 o 
  -3   4   9      874.69      919.28     35.16 o 
  -2   4   9     1830.10     1899.32     30.43 o 
  -1   4   9      288.49      241.82     11.19 o 
   0   4   9     1269.72     1462.36     21.74 o 
   1   4   9      119.91       73.06      6.24 o 
   2   4   9       32.69       53.20      7.95 o 
   3   4   9       14.10        4.82      7.56 o 
   4   4   9       35.39       33.66      9.05 o 
   5   4   9       43.71       26.03      9.73 o 
   6   4   9       16.58        8.34     14.59 o 
   7   4   9        3.65       30.09     16.38 o 
   8   4   9        0.35       -2.82     27.59 o 
  -8   5   9      115.90      137.29     13.48 o 
  -7   5   9       66.44       47.87     16.52 o 
  -6   5   9        1.28        3.60      8.05 o 
  -5   5   9      180.24      168.65     14.62 o 
  -4   5   9       33.27       12.53      5.90 o 
  -3   5   9      607.08      636.52     16.05 o 
  -2   5   9      220.76      190.29      9.11 o 
  -1   5   9      853.27      920.50     25.26 o 
   0   5   9      110.75      130.03      8.40 o 
   1   5   9      277.59      319.99     10.45 o 
   2   5   9       66.69       27.64     10.39 o 
   3   5   9       31.15       33.19     11.91 o 
   4   5   9       29.89       14.47     11.97 o 
   5   5   9        3.00        9.80     13.61 o 
   6   5   9        8.00       -0.53     14.71 o 
   7   5   9        0.09      -13.62     15.98 o 
  -8   6   9       81.42       73.31     23.86 o 
  -7   6   9       10.35       -1.36     12.83 o 
  -6   6   9       16.73       17.82      8.91 o 
  -5   6   9      256.82      254.57     15.38 o 
  -4   6   9      500.83      531.85     16.25 o 
  -3   6   9       60.37       51.16      7.61 o 
  -2   6   9      235.63      255.37      9.55 o 
  -1   6   9        2.68        6.32      6.69 o 
   0   6   9      356.72      389.74     14.01 o 
   1   6   9      235.48      219.65     11.42 o 
   2   6   9        2.41       -7.36     10.22 o 
   3   6   9        3.20       10.21     11.92 o 
   4   6   9        0.01        3.73     11.65 o 
   5   6   9        3.22        8.12     13.44 o 
   6   6   9        0.11       -0.72     13.89 o 
   7   6   9       11.19      -14.85     16.30 o 
  -7   7   9      216.01      236.85     19.61 o 
  -6   7   9       51.56       42.36     14.30 o 
  -5   7   9        0.98        2.17     11.76 o 
  -4   7   9      208.77      218.83     25.80 o 
  -3   7   9      998.78     1054.96     23.59 o 
  -2   7   9      254.01      245.73     12.00 o 
  -1   7   9       70.52       38.69      8.06 o 
   0   7   9      418.80      432.92     15.86 o 
   1   7   9      441.36      498.61     17.01 o 
   2   7   9      669.38      604.00     22.64 o 
   3   7   9       52.20       25.58     12.19 o 
   4   7   9       38.10       23.32     23.47 o 
   5   7   9       10.63        0.79     14.62 o 
   6   7   9        3.68       -3.35     15.07 o 
  -7   8   9       12.18       44.76     24.71 o 
  -6   8   9       32.83       70.87     24.09 o 
  -5   8   9       78.95       84.25     16.76 o 
  -4   8   9      103.48      101.03     27.90 o 
  -3   8   9        6.91       23.21     12.38 o 
  -2   8   9        0.01        7.33     11.27 o 
  -1   8   9        0.29       10.81     10.97 o 
   0   8   9       72.65      121.22     14.61 o 
   1   8   9       22.37       12.08      8.93 o 
   2   8   9        5.42        5.06     11.35 o 
   3   8   9        2.35        4.45     12.70 o 
   4   8   9        2.82       -4.00     13.56 o 
   5   8   9        7.01       11.11     14.62 o 
  -6   9   9      236.43      283.22     24.17 o 
  -5   9   9      220.84      275.70     22.57 o 
  -4   9   9      102.27       76.95     16.30 o 
  -3   9   9       29.68       12.67     13.88 o 
  -2   9   9      210.56      234.02     18.25 o 
  -1   9   9      535.20      594.95     38.54 o 
   0   9   9       79.13       99.55     14.71 o 
   1   9   9       74.00       62.84     14.45 o 
   2   9   9       15.59       -1.09     17.72 o 
   3   9   9       24.60       36.37     22.38 o 
   4   9   9       45.30       17.87     21.60 o 
  -4  10   9      106.95      103.44     18.38 o 
  -3  10   9        0.31       -4.41     14.72 o 
  -2  10   9       16.77       12.47     14.07 o 
  -1  10   9        1.38      -19.27     19.27 o 
   0  10   9       54.63       77.27     15.29 o 
   1  10   9       28.44       32.55     15.62 o 
   2  10   9        4.98      -12.71     13.57 o 
   3  10   9        5.23       33.42     22.54 o 
  -2  11   9        8.48        3.30     15.20 o 
  -1  11   9        1.57        0.16     23.16 o 
   0  11   9        0.72       -6.67     17.80 o 
   1  11   9        2.93       -4.61     14.78 o 
  -9   0  10       77.21      107.40     23.78 o 
  -8   0  10        0.39      -10.88     14.77 o 
  -7   0  10      232.89      185.88     20.67 o 
  -6   0  10      683.59      633.50     30.46 o 
  -5   0  10      801.44      775.28     23.25 o 
  -4   0  10     1462.03     1477.61     32.32 o 
  -3   0  10      928.51      887.05     22.41 o 
  -2   0  10      805.38      725.53     19.86 o 
  -1   0  10     1680.81     1814.68     28.60 o 
   0   0  10      974.24      819.19     20.14 o 
   1   0  10      148.72      160.71     11.27 o 
   2   0  10       28.71        6.18      8.19 o 
   3   0  10      607.93      647.21     46.94 o 
   4   0  10      138.44      116.24     14.07 o 
   5   0  10       13.85        2.46     11.97 o 
   6   0  10        9.62       14.41     14.54 o 
   7   0  10        0.26       -9.35     14.66 o 
   8   0  10        0.15        8.08     25.02 o 
  -9   1  10      180.32      164.21     21.22 o 
  -8   1  10      100.89       98.19     17.80 o 
  -7   1  10      239.39      211.37     13.14 o 
  -6   1  10       91.27       93.88     19.82 o 
  -5   1  10      823.72      778.87     18.58 o 
  -4   1  10     1502.95     1466.27     26.37 o 
  -3   1  10     1204.09     1206.16     31.96 o 
  -2   1  10     1526.44     1454.89     23.16 o 
  -1   1  10      552.84      519.12      9.08 o 
   0   1  10     2094.41     2113.51     49.31 o 
   1   1  10     1197.87     1014.53     15.81 o 
   2   1  10      462.97      418.27     15.97 o 
   3   1  10      591.61      561.07     14.93 o 
   4   1  10      200.15      220.11     11.82 o 
   5   1  10       85.94      103.31     10.66 o 
   6   1  10       59.50       65.76     12.83 o 
   7   1  10       15.10        7.71     12.87 o 
   8   1  10        4.12       -2.70     15.91 o 
  -9   2  10        1.33       12.27     12.11 o 
  -8   2  10       19.75       35.75     11.40 o 
  -7   2  10      249.78      259.19     18.19 o 
  -6   2  10        1.47       12.34      8.46 o 
  -5   2  10      176.62      168.22     10.31 o 
  -4   2  10        2.77        6.44     10.90 o 
  -3   2  10      210.01      207.48     13.64 o 
  -2   2  10       64.01       60.45      6.06 o 
  -1   2  10       37.82       33.88      4.87 o 
   0   2  10       56.12       33.21      7.23 o 
   1   2  10      424.42      450.04     11.25 o 
   2   2  10       11.55       -2.44      5.17 o 
   3   2  10       11.05       12.28      6.93 o 
   4   2  10        0.56       -3.08      7.20 o 
   5   2  10        4.54       -2.23     10.35 o 
   6   2  10        7.42        6.68     14.54 o 
   7   2  10        1.96      -12.04     12.04 o 
   8   2  10        0.06       -2.88     13.69 o 
  -9   3  10       24.29       29.36     12.58 o 
  -8   3  10        0.40       30.97     19.30 o 
  -7   3  10       42.94       39.02     11.72 o 
  -6   3  10      204.29      158.15     12.04 o 
  -5   3  10      268.27      245.43     11.61 o 
  -4   3  10      694.77      660.40     28.60 o 
  -3   3  10      354.95      257.25      8.13 o 
  -2   3  10      248.15      278.51      9.07 o 
  -1   3  10       63.30       93.05      6.35 o 
   0   3  10      464.28      638.37     15.79 o 
   1   3  10      272.84      164.44     11.10 o 
   2   3  10        9.70        0.00      7.25 o 
   3   3  10       16.62        4.31      8.35 o 
   4   3  10       23.78       25.68      7.63 o 
   5   3  10        0.35       12.97     10.26 o 
   6   3  10        0.17       10.21     11.15 o 
   7   3  10        3.26        5.74     12.17 o 
  -8   4  10       87.31       79.26     12.41 o 
  -7   4  10      117.11      116.17     12.03 o 
  -6   4  10      477.16      443.34     16.42 o 
  -5   4  10      391.91      360.24     19.75 o 
  -4   4  10       95.23      125.76      9.51 o 
  -3   4  10       17.46       18.36      6.77 o 
  -2   4  10       55.53       53.44      5.99 o 
  -1   4  10      225.16      225.78      8.65 o 
   0   4  10      365.32      346.36     12.28 o 
   1   4  10      114.10      120.03     10.58 o 
   2   4  10       56.58       52.75     11.31 o 
   3   4  10       44.68       40.69      9.21 o 
   4   4  10       73.02       59.32     10.78 o 
   5   4  10        0.32        5.30     10.26 o 
   6   4  10        0.82       -9.05     14.18 o 
   7   4  10        0.14       10.38     16.63 o 
  -8   5  10       58.75       46.88     11.93 o 
  -7   5  10      271.91      307.54     15.78 o 
  -6   5  10      823.32      798.27     21.55 o 
  -5   5  10      176.42      191.87     18.70 o 
  -4   5  10        2.78       11.62      6.39 o 
  -3   5  10     1563.02     1459.88     31.46 o 
  -2   5  10     1301.07     1418.23     22.28 o 
  -1   5  10      688.61      644.95     13.98 o 
   0   5  10      611.77      569.21     13.37 o 
   1   5  10      591.97      659.83     20.43 o 
   2   5  10      547.64      561.73     21.74 o 
   3   5  10      401.50      392.42     19.82 o 
   4   5  10       70.67       90.34     16.86 o 
   5   5  10       30.57       54.88     15.54 o 
   6   5  10       44.94       40.56     16.21 o 
   7   5  10        2.92       17.27     16.96 o 
  -7   6  10       95.65      120.17     18.26 o 
  -6   6  10        0.04       -8.34      8.34 o 
  -5   6  10        6.08       -4.41      8.51 o 
  -4   6  10      192.26      167.27     10.96 o 
  -3   6  10     1520.19     1542.03     44.19 o 
  -2   6  10       27.32       26.13      7.70 o 
  -1   6  10       16.68       29.39      8.12 o 
   0   6  10       55.70       29.90     13.03 o 
   1   6  10       63.84      104.97     13.06 o 
   2   6  10      227.32      223.12     28.21 o 
   3   6  10        6.98       -5.21     11.94 o 
   4   6  10        0.91       -7.99     13.24 o 
   5   6  10        3.38      -14.28     14.28 o 
   6   6  10        9.06       -8.16     20.90 o 
  -7   7  10       90.07      108.10     33.34 o 
  -6   7  10      203.54      193.14     17.85 o 
  -5   7  10       48.67       42.59     20.83 o 
  -4   7  10      265.61      245.72     27.67 o 
  -3   7  10      240.60      202.86     11.93 o 
  -2   7  10      194.52      177.08     11.09 o 
  -1   7  10      202.82      193.91     11.79 o 
   0   7  10       50.88       55.03      9.75 o 
   1   7  10       65.60       68.36     13.44 o 
   2   7  10       68.70       44.32     13.14 o 
   3   7  10       60.04       52.30     13.85 o 
   4   7  10       21.45       30.99     15.08 o 
   5   7  10       17.61        8.23     30.31 o 
   6   7  10        2.17       11.16     16.69 o 
  -6   8  10        3.76       -6.84     21.60 o 
  -5   8  10        7.34       30.58     19.27 o 
  -4   8  10       97.18       92.38     16.35 o 
  -3   8  10      394.97      497.53     24.32 o 
  -2   8  10       26.21       34.50     19.74 o 
  -1   8  10       79.64      106.37     15.05 o 
   0   8  10      110.54       82.12     11.09 o 
   1   8  10      209.79      213.99     15.97 o 
   2   8  10       29.97       36.05     15.46 o 
   3   8  10       11.17       39.87     13.78 o 
   4   8  10        4.23       28.08     14.55 o 
   5   8  10        0.36       -4.75     18.18 o 
  -5   9  10        0.91       12.94     16.42 o 
  -4   9  10       18.16       20.38     18.34 o 
  -3   9  10        0.60       -8.11     15.62 o 
  -2   9  10      195.29      273.08     29.69 o 
  -1   9  10       74.66       65.59     21.91 o 
   0   9  10        2.30        3.23     12.91 o 
   1   9  10        3.64        0.93     19.12 o 
   2   9  10       17.68       -5.60     20.83 o 
   3   9  10       41.34       34.35     21.14 o 
   4   9  10        4.64       29.69     23.16 o 
  -3  10  10        0.54      -14.45     14.45 o 
  -2  10  10       16.32       23.78     23.00 o 
  -1  10  10       43.42       44.45     23.16 o 
   0  10  10       28.38       21.47     14.16 o 
   1  10  10       29.27       22.38     19.89 o 
   2  10  10        3.37        1.71     21.76 o 
  -9   1  11       25.22       26.07     15.33 o 
  -8   1  11      249.49      275.88     19.45 o 
  -7   1  11       71.04       91.27     11.59 o 
  -6   1  11        0.90        8.07      8.66 o 
  -5   1  11      157.79      150.53     10.09 o 
  -4   1  11     1362.53     1264.84     24.39 o 
  -3   1  11     1451.80     1493.87     44.70 o 
  -2   1  11       36.76       21.52      5.38 o 
  -1   1  11       15.68       43.59      6.15 o 
   0   1  11       98.06      194.71      8.37 o 
   1   1  11      766.79      877.39     15.29 o 
   2   1  11      214.96      142.55      7.96 o 
   3   1  11      367.51      329.65     11.98 o 
   4   1  11       14.58       15.33      8.75 o 
   5   1  11       10.02       16.77      9.30 o 
   6   1  11       12.85       22.07     13.20 o 
   7   1  11        4.68       -1.05     17.85 o 
  -8   2  11      200.14      241.24     15.56 o 
  -7   2  11       48.96       59.69     10.62 o 
  -6   2  11      107.21       92.87     12.69 o 
  -5   2  11     1386.03     1247.60     25.24 o 
  -4   2  11     1240.07     1267.20     24.53 o 
  -3   2  11      578.84      596.24     13.82 o 
  -2   2  11       84.39      103.67      6.28 o 
  -1   2  11      272.78      289.74     11.79 o 
   0   2  11     1274.38     1409.49     25.71 o 
   1   2  11      314.28      222.48     12.27 o 
   2   2  11       76.68       79.53      8.19 o 
   3   2  11       12.14       13.31      7.32 o 
   4   2  11       65.08       75.88      9.24 o 
   5   2  11       91.00       69.08     12.36 o 
   6   2  11        9.84        0.72     12.03 o 
   7   2  11        0.07       11.68     13.42 o 
  -8   3  11       60.62       59.92     11.73 o 
  -7   3  11      189.99      182.30     13.18 o 
  -6   3  11      617.30      591.64     18.63 o 
  -5   3  11      289.02      273.77     13.35 o 
  -4   3  11      151.97      177.75      9.04 o 
  -3   3  11      442.43      366.13     12.61 o 
  -2   3  11      831.82      800.41     15.52 o 
  -1   3  11     2219.11     2298.22     42.39 o 
   0   3  11      994.45      936.35     32.30 o 
   1   3  11      270.39      235.57     11.40 o 
   2   3  11      481.65      445.63     16.00 o 
   3   3  11      186.24      220.17     13.86 o 
   4   3  11      205.92      195.74     14.96 o 
   5   3  11       42.57       36.24     12.31 o 
   6   3  11       15.48       -3.35     19.14 o 
   7   3  11       16.24       33.81     13.47 o 
  -8   4  11       10.60       -1.96     11.42 o 
  -7   4  11      321.94      274.34     15.14 o 
  -6   4  11      315.12      268.40     14.62 o 
  -5   4  11       26.74       12.04      9.54 o 
  -4   4  11        8.43       12.35      6.63 o 
  -3   4  11        4.63       13.80      5.51 o 
  -2   4  11      911.29      983.07     17.65 o 
  -1   4  11      974.47      859.86     19.06 o 
   0   4  11      159.21      198.93     10.51 o 
   1   4  11        3.72       10.43      7.84 o 
   2   4  11      239.73      295.67     25.81 o 
   3   4  11       50.99       43.39      9.65 o 
   4   4  11       14.80        0.87     12.62 o 
   5   4  11        1.95       -6.09     23.39 o 
   6   4  11        1.88        6.60     16.20 o 
   7   4  11        7.70       10.15     18.28 o 
  -7   5  11       39.09       29.16     10.85 o 
  -6   5  11      319.54      304.79     27.40 o 
  -5   5  11      185.86      126.18     11.16 o 
  -4   5  11       11.34        0.22      8.19 o 
  -3   5  11      183.75      178.06     10.50 o 
  -2   5  11       20.24       21.22      7.07 o 
  -1   5  11      199.83      204.84      9.08 o 
   0   5  11       62.37       29.90      7.75 o 
   1   5  11      105.09      111.27     10.00 o 
   2   5  11       33.72       23.54     12.25 o 
   3   5  11       25.93       30.97     20.28 o 
   4   5  11        4.44       10.74     13.75 o 
   5   5  11        8.87       10.77     14.78 o 
   6   5  11        6.61       31.12     17.17 o 
  -7   6  11       99.66      104.30     16.73 o 
  -6   6  11      218.13      243.11     14.39 o 
  -5   6  11       22.83       39.39     14.49 o 
  -4   6  11       10.50        6.96     10.80 o 
  -3   6  11      265.20      289.35     13.97 o 
  -2   6  11      293.87      379.02     29.76 o 
  -1   6  11       61.17       53.06      8.86 o 
   0   6  11       58.35       97.32     12.79 o 
   1   6  11        4.77       16.21     16.94 o 
   2   6  11      108.46      155.16     15.91 o 
   3   6  11       48.81       39.08     22.92 o 
   4   6  11        5.74        3.73     14.23 o 
   5   6  11        4.36      -11.82     24.32 o 
   6   6  11        0.06      -15.76     15.76 o 
  -6   7  11      175.63      243.86     30.62 o 
  -5   7  11      339.16      316.91     31.55 o 
  -4   7  11       31.81       72.27     20.83 o 
  -3   7  11       20.48       18.24     11.09 o 
  -2   7  11       58.17       74.73      9.97 o 
  -1   7  11      249.93      326.81     14.26 o 
   0   7  11       70.97       58.29     12.03 o 
   1   7  11       68.26       29.42     12.19 o 
   2   7  11      143.01      175.27     16.95 o 
   3   7  11       26.95       13.52     13.29 o 
   4   7  11       63.76       77.85     18.34 o 
   5   7  11       12.23       20.52     15.06 o 
  -5   8  11       53.70       45.78     18.50 o 
  -4   8  11      107.30      109.63     17.79 o 
  -3   8  11      132.86      147.81     25.18 o 
  -2   8  11      154.01      126.05     23.31 o 
  -1   8  11       39.78       84.81     14.55 o 
   0   8  11       33.18       46.48     12.76 o 
   1   8  11       17.68       42.10     18.88 o 
   2   8  11       30.20       44.19     13.95 o 
   3   8  11       16.43        8.90     13.94 o 
   4   8  11       10.96       22.71     15.33 o 
  -4   9  11      230.81      266.96     21.91 o 
  -3   9  11      177.56      204.69     29.37 o 
  -2   9  11       60.34       78.18     23.62 o 
  -1   9  11       28.40       31.39     14.94 o 
   0   9  11       78.82       88.75     20.98 o 
   1   9  11      119.89      107.55     22.54 o 
   2   9  11        7.14       32.95     22.38 o 
   3   9  11       22.74       16.47     21.76 o 
  -2  10  11       30.82       45.07     24.71 o 
  -1  10  11        0.65       -5.87     14.56 o 
   0  10  11        4.29       11.81     19.43 o 
  -8   0  12      451.28      435.34     31.40 o 
  -7   0  12      595.40      599.00     35.13 o 
  -6   0  12       12.07       14.61     15.85 o 
  -5   0  12      347.50      356.54     23.93 o 
  -4   0  12     1252.78     1235.29     42.43 o 
  -3   0  12     1106.91     1135.82     39.17 o 
  -2   0  12     1758.01     1465.16     45.85 o 
  -1   0  12       23.20       36.63     10.18 o 
   0   0  12      612.30      745.48     18.53 o 
   1   0  12      450.01      495.82     15.51 o 
   2   0  12      379.23      251.52     15.88 o 
   3   0  12       25.42        7.15     11.70 o 
   4   0  12        5.31        7.50     14.45 o 
   5   0  12      112.18       91.15     16.53 o 
   6   0  12       24.21       44.30     17.69 o 
   7   0  12        4.52       -8.35     39.63 o 
  -8   1  12       80.36       60.54     14.49 o 
  -7   1  12      323.17      267.17     25.49 o 
  -6   1  12      149.38      120.29     11.25 o 
  -5   1  12      153.83      165.26     17.76 o 
  -4   1  12       21.36       23.87      7.49 o 
  -3   1  12      357.80      381.80     13.19 o 
  -2   1  12      624.53      554.89     15.58 o 
  -1   1  12      360.59      281.19     14.61 o 
   0   1  12      558.36      506.24     12.01 o 
   1   1  12      119.51      164.12      8.42 o 
   2   1  12      205.44      225.12      9.71 o 
   3   1  12      147.89      108.19      8.49 o 
   4   1  12       69.51       66.13      8.77 o 
   5   1  12       55.27       62.62      9.27 o 
   6   1  12        8.34        5.00     13.32 o 
   7   1  12        2.24        6.47     14.68 o 
  -8   2  12        3.03       -8.36     15.94 o 
  -7   2  12        0.58       -4.77     10.00 o 
  -6   2  12       77.65       65.51     10.00 o 
  -5   2  12      683.13      625.71     27.33 o 
  -4   2  12        7.39        1.32      7.19 o 
  -3   2  12       48.94       50.59      7.00 o 
  -2   2  12        1.72        6.34      7.20 o 
  -1   2  12      121.12      149.52      9.51 o 
   0   2  12       99.89       73.04      8.88 o 
   1   2  12      116.97       87.91      9.66 o 
   2   2  12        0.14       -7.12      7.12 o 
   3   2  12       57.24       74.53      9.25 o 
   4   2  12        6.68        7.16      8.25 o 
   5   2  12        0.14       -4.72     11.80 o 
   6   2  12        2.46       -4.08     12.27 o 
  -8   3  12        0.72       15.08     11.65 o 
  -7   3  12       48.68       64.57     11.68 o 
  -6   3  12       30.04       42.98     15.46 o 
  -5   3  12      100.04       80.80     10.99 o 
  -4   3  12      350.31      303.70     11.38 o 
  -3   3  12       81.29       82.51      7.75 o 
  -2   3  12      298.55      312.42     12.58 o 
  -1   3  12      254.71      333.63     12.93 o 
   0   3  12        7.67       16.73      8.44 o 
   1   3  12       29.86       68.44      9.72 o 
   2   3  12        7.29       35.72      9.51 o 
   3   3  12       35.22       29.69     10.39 o 
   4   3  12        7.36       16.73     10.96 o 
   5   3  12        0.00       -2.78     12.96 o 
   6   3  12        0.19      -12.06     12.06 o 
  -7   4  12      169.54      204.97     14.69 o 
  -6   4  12      205.00      208.30     13.90 o 
  -5   4  12      187.96      221.13     21.51 o 
  -4   4  12      641.86      634.54     15.92 o 
  -3   4  12      444.25      416.06     12.71 o 
  -2   4  12      140.31      160.09     10.08 o 
  -1   4  12       39.59       58.47     10.01 o 
   0   4  12       79.13      120.63      9.83 o 
   1   4  12      112.29      128.97     10.71 o 
   2   4  12      126.15      130.36     11.61 o 
   3   4  12       82.79       87.45     12.99 o 
   4   4  12       19.53       26.41     16.85 o 
   5   4  12       11.68        1.56     14.66 o 
   6   4  12       15.12        6.24     17.09 o 
  -7   5  12        6.83        6.81     14.93 o 
  -6   5  12        4.53       14.24     10.03 o 
  -5   5  12      216.42      220.70     15.75 o 
  -4   5  12      644.51      660.01     16.49 o 
  -3   5  12       82.39       73.17      9.16 o 
  -2   5  12       16.44       30.69      7.98 o 
  -1   5  12      510.25      519.29     15.77 o 
   0   5  12      220.44      252.90     12.39 o 
   1   5  12       90.18       81.43     13.73 o 
   2   5  12      223.37      194.82     16.15 o 
   3   5  12       90.79       97.20     16.79 o 
   4   5  12       30.56       33.73     14.99 o 
   5   5  12       29.48       47.27     16.62 o 
  -6   6  12      124.79      124.44     12.55 o 
  -5   6  12      374.66      383.67     16.54 o 
  -4   6  12       46.88       56.11      9.71 o 
  -3   6  12       18.40       21.60      9.06 o 
  -2   6  12      233.66      267.98     13.51 o 
  -1   6  12      850.42      888.24     26.92 o 
   0   6  12       67.83       53.33     11.69 o 
   1   6  12       31.36       34.89     12.90 o 
   2   6  12        0.75        2.05     13.68 o 
   3   6  12       16.05       15.87     16.40 o 
   4   6  12       54.11       37.34     15.98 o 
   5   6  12        7.51       15.22     23.86 o 
  -6   7  12      133.44      132.89     26.89 o 
  -5   7  12      110.36      134.91     25.18 o 
  -4   7  12      201.60      150.40     15.12 o 
  -3   7  12       33.53       25.79     21.13 o 
  -2   7  12      125.71      144.88     12.01 o 
  -1   7  12       94.00       83.78     13.41 o 
   0   7  12       66.83       53.95     12.68 o 
   1   7  12       50.12       21.72     13.37 o 
   2   7  12        3.11        8.34     13.70 o 
   3   7  12        7.58       -3.85     14.52 o 
   4   7  12       10.60        9.65     16.24 o 
  -5   8  12       69.11       74.33     31.94 o 
  -4   8  12        0.26       26.27     22.23 o 
  -3   8  12       11.76       16.47     19.58 o 
  -2   8  12       29.57       49.99     14.52 o 
  -1   8  12       99.41      140.66     23.16 o 
   0   8  12        3.29        7.63     12.71 o 
   1   8  12       10.54        8.52     12.71 o 
   2   8  12       34.37        0.43     13.35 o 
   3   8  12       17.29       43.33     15.52 o 
  -3   9  12        3.27        8.24     23.93 o 
  -2   9  12       19.54       22.32     19.19 o 
  -1   9  12        2.25       21.45     20.05 o 
   0   9  12       26.66       47.87     22.38 o 
   1   9  12       13.00       21.29     22.23 o 
  -7   1  13        1.46       12.52     19.35 o 
  -6   1  13      281.85      304.82     18.02 o 
  -5   1  13       87.94       87.90      9.96 o 
  -4   1  13        0.77       10.10     14.14 o 
  -3   1  13      183.58      180.83     19.27 o 
  -2   1  13      436.81      520.31     16.61 o 
  -1   1  13      287.57      290.36     12.82 o 
   0   1  13        0.92        8.40      6.62 o 
   1   1  13        1.22        0.78      6.54 o 
   2   1  13       11.22       35.28      7.84 o 
   3   1  13       52.00       55.09      8.61 o 
   4   1  13        7.51        5.49      8.41 o 
   5   1  13       47.78       50.83     11.02 o 
   6   1  13        2.32        1.58     13.66 o 
  -7   2  13      420.91      422.25     18.32 o 
  -6   2  13      640.00      613.32     22.65 o 
  -5   2  13      162.02      170.98     11.40 o 
  -4   2  13      169.99      170.05     14.11 o 
  -3   2  13     1208.63     1248.07     25.53 o 
  -2   2  13      849.38      896.74     26.94 o 
  -1   2  13      513.25      384.33     14.68 o 
   0   2  13       18.95        3.88      8.51 o 
   1   2  13      105.93      194.46     13.03 o 
   2   2  13      326.93      352.08     28.87 o 
   3   2  13       85.36       71.74      9.92 o 
   4   2  13       35.09       51.65     10.05 o 
   5   2  13       12.47       14.43     12.54 o 
   6   2  13       10.49      -11.37     13.36 o 
  -7   3  13      104.66      114.90     13.30 o 
  -6   3  13       21.72        9.79      9.36 o 
  -5   3  13       83.81       78.31      9.96 o 
  -4   3  13      319.55      336.65     12.46 o 
  -3   3  13       59.60       70.64      9.82 o 
  -2   3  13       12.30        0.81      8.43 o 
  -1   3  13       91.91       75.18      9.18 o 
   0   3  13      188.79      206.05     14.75 o 
   1   3  13      377.17      378.61     15.25 o 
   2   3  13      104.93      111.42     15.90 o 
   3   3  13       32.50       24.77     11.15 o 
   4   3  13       40.60       49.09     12.01 o 
   5   3  13        5.32       -6.23     11.95 o 
  -7   4  13        6.59        8.21     11.63 o 
  -6   4  13       12.63       30.82     11.15 o 
  -5   4  13      545.14      518.72     17.58 o 
  -4   4  13      542.69      505.52     14.84 o 
  -3   4  13        7.34       -1.63      8.12 o 
  -2   4  13       82.98       61.61     10.81 o 
  -1   4  13       12.30       42.80      8.90 o 
   0   4  13      251.67      286.74     13.28 o 
   1   4  13      446.56      347.66     15.07 o 
   2   4  13        0.40        5.17      9.85 o 
   3   4  13        2.07       -3.38     10.59 o 
   4   4  13       36.68       28.17     14.97 o 
   5   4  13        6.78       30.21     17.56 o 
  -6   5  13       27.69       49.86     12.13 o 
  -5   5  13       23.16       11.40      9.35 o 
  -4   5  13      292.98      296.54     16.33 o 
  -3   5  13      140.33      101.25     10.63 o 
  -2   5  13       16.88       -6.99      9.23 o 
  -1   5  13       92.94       94.07     10.06 o 
   0   5  13        7.08       27.91      9.48 o 
   1   5  13       13.41       12.01     12.39 o 
   2   5  13        3.73       12.14     13.12 o 
   3   5  13        9.50       18.36     14.01 o 
   4   5  13        5.83        1.28     14.95 o 
   5   5  13        1.57        3.77     19.43 o 
  -6   6  13       82.21       95.74     13.32 o 
  -5   6  13      103.43      136.71     13.29 o 
  -4   6  13      180.94      208.23     14.32 o 
  -3   6  13       16.76       12.74     16.01 o 
  -2   6  13       14.69       22.82     11.43 o 
  -1   6  13      104.80      137.36     14.99 o 
   0   6  13       50.07       76.58     14.12 o 
   1   6  13       27.57       36.91     14.00 o 
   2   6  13        9.67        4.52     13.96 o 
   3   6  13        0.60       -5.45     25.96 o 
   4   6  13       22.04       39.15     16.40 o 
  -5   7  13        4.55       24.87     21.14 o 
  -4   7  13       75.09       59.62     13.82 o 
  -3   7  13      141.93      152.62     20.98 o 
  -2   7  13        5.63       -6.18     11.70 o 
  -1   7  13       11.15       33.51     15.00 o 
   0   7  13        0.84       23.39     13.32 o 
   1   7  13        9.64       23.85     14.18 o 
   2   7  13        5.10      -13.61     13.94 o 
   3   7  13       16.56       12.27     24.95 o 
  -3   8  13       87.43      130.24     23.62 o 
  -2   8  13      106.85      164.59     24.40 o 
  -1   8  13       89.37       60.93     21.29 o 
   0   8  13       76.54      100.40     15.10 o 
   1   8  13       22.40       22.93     14.82 o 
   2   8  13       22.04        3.88     15.07 o 
  -7   0  14       69.48       77.40     20.83 o 
  -6   0  14      833.73      728.46     36.99 o 
  -5   0  14      991.26      936.11     38.70 o 
  -4   0  14       91.99       79.11     18.34 o 
  -3   0  14      379.50      357.31     25.96 o 
  -2   0  14      712.15      860.57     37.46 o 
  -1   0  14      467.66      504.21     22.10 o 
   0   0  14      799.35      600.58     39.71 o 
   1   0  14       25.84       31.89     12.57 o 
   2   0  14      150.42      222.22     14.11 o 
   3   0  14       66.62       83.92     12.07 o 
   4   0  14       62.75       53.15     12.39 o 
   5   0  14        9.42        7.62     12.05 o 
  -7   1  14        4.66       56.11     18.96 o 
  -6   1  14       15.09       10.91     12.08 o 
  -5   1  14      178.35      162.81     14.33 o 
  -4   1  14       45.94       30.44     11.89 o 
  -3   1  14       31.38       12.43     10.44 o 
  -2   1  14        1.82       11.84      8.50 o 
  -1   1  14       29.12       46.02     14.07 o 
   0   1  14       69.24       61.51      9.33 o 
   1   1  14       27.73        5.25      7.58 o 
   2   1  14       83.65       83.97      9.07 o 
   3   1  14        9.64       12.63      8.42 o 
   4   1  14        4.35        8.44      8.99 o 
   5   1  14        7.16       -0.98     13.97 o 
  -7   2  14       15.73       20.49     12.60 o 
  -6   2  14       16.66       15.29     10.46 o 
  -5   2  14        4.27        1.95     11.69 o 
  -4   2  14       81.38       98.02     13.14 o 
  -3   2  14      518.96      480.90     16.88 o 
  -2   2  14       37.83       12.02      9.22 o 
  -1   2  14        0.23        1.41      8.83 o 
   0   2  14        1.23        2.24     10.13 o 
   1   2  14       23.76       39.94     10.62 o 
   2   2  14       44.83       26.37     10.69 o 
   3   2  14       42.39       53.49     10.44 o 
   4   2  14        0.26        8.41     10.70 o 
   5   2  14        6.43        6.59     13.52 o 
  -6   3  14       33.62       32.22     10.69 o 
  -5   3  14       19.92       50.60     14.92 o 
  -4   3  14       19.93       24.77     29.30 o 
  -3   3  14       45.21       67.06     10.46 o 
  -2   3  14      157.84      133.42     11.43 o 
  -1   3  14        1.64       27.49      9.51 o 
   0   3  14       34.98       58.59     14.58 o 
   1   3  14       96.25      179.24     13.41 o 
   2   3  14        3.27       -9.33     12.67 o 
   3   3  14       12.22       23.74     12.07 o 
   4   3  14        1.52        2.29     11.43 o 
   5   3  14        2.41       -1.06     13.67 o 
  -6   4  14      129.42      135.69     15.89 o 
  -5   4  14      241.75      266.79     14.48 o 
  -4   4  14      233.68      258.54     16.43 o 
  -3   4  14      144.04      182.09     12.50 o 
  -2   4  14      320.62      362.98     15.53 o 
  -1   4  14      205.90      234.17     19.04 o 
   0   4  14       60.12       76.07     10.79 o 
   1   4  14       12.96       26.04     10.74 o 
   2   4  14       25.94       35.74     11.26 o 
   3   4  14       23.78       49.24     15.71 o 
   4   4  14       17.37       14.52     16.95 o 
  -5   5  14        0.43        4.96      9.67 o 
  -4   5  14       12.49       26.62     10.21 o 
  -3   5  14       38.91       48.33     13.48 o 
  -2   5  14      121.86      149.92     14.16 o 
  -1   5  14       10.03       -0.52      9.10 o 
   0   5  14       15.68       29.04     13.22 o 
   1   5  14       63.71      122.90     16.63 o 
   2   5  14        7.45       10.25     15.15 o 
   3   5  14        0.73        1.79     15.22 o 
   4   5  14       35.23       26.59     16.75 o 
  -5   6  14       31.62       46.51     12.32 o 
  -4   6  14      118.96      156.98     21.91 o 
  -3   6  14      340.34      366.64     27.82 o 
  -2   6  14      109.84       90.30     20.20 o 
  -1   6  14       54.33       58.00     13.23 o 
   0   6  14      104.44      146.85     16.81 o 
   1   6  14      200.31      268.13     20.43 o 
   2   6  14       29.04       19.03     14.65 o 
   3   6  14       17.17        1.67     36.60 o 
  -3   7  14       45.67       20.36     18.50 o 
  -2   7  14       80.39       56.42     19.43 o 
  -1   7  14        7.46       14.44     13.20 o 
   0   7  14       20.42       17.73     13.88 o 
   1   7  14       12.19       26.68     15.10 o 
   2   7  14        8.09        7.06     15.42 o 
  -6   1  15       19.28       46.20     18.34 o 
  -5   1  15       35.79       26.57     12.49 o 
  -4   1  15       83.44      128.34     14.62 o 
  -3   1  15        7.21        4.80     11.06 o 
  -2   1  15        0.50       24.98     10.13 o 
  -1   1  15       69.98       83.07     11.22 o 
   0   1  15       49.53      100.84     12.31 o 
   1   1  15        8.84        5.17      9.23 o 
   2   1  15        5.82       19.15      8.68 o 
   3   1  15        0.68       11.30      8.99 o 
   4   1  15        0.61       -9.90      9.90 o 
  -6   2  15       86.19      102.81     15.44 o 
  -5   2  15      432.31      583.26     34.19 o 
  -4   2  15      576.49      589.67     24.87 o 
  -3   2  15      199.08      132.26     15.03 o 
  -2   2  15      155.37      167.48     12.83 o 
  -1   2  15      419.86      541.51     18.52 o 
   0   2  15      196.96      192.01     13.82 o 
   1   2  15      165.32      115.18     12.74 o 
   2   2  15       19.47       19.83     13.06 o 
   3   2  15        9.79       40.53     12.53 o 
   4   2  15       48.54       53.22     11.71 o 
  -5   3  15       32.34       21.67     12.39 o 
  -4   3  15        0.86       14.31     11.81 o 
  -3   3  15        3.85        2.63      9.94 o 
  -2   3  15       38.60       62.19     10.76 o 
  -1   3  15        1.87        1.66      9.47 o 
   0   3  15        6.73        5.37     12.02 o 
   1   3  15        1.41        4.97     10.42 o 
   2   3  15       16.80       10.34     11.21 o 
   3   3  15       28.60       49.81     13.56 o 
   4   3  15        2.21       -4.70     13.16 o 
  -5   4  15        0.45       -8.92     12.30 o 
  -4   4  15       26.70       33.18     14.97 o 
  -3   4  15      309.56      390.84     16.71 o 
  -2   4  15      266.25      258.81     14.59 o 
  -1   4  15       36.56       23.70     17.17 o 
   0   4  15       76.10       77.00     13.58 o 
   1   4  15        5.33       15.48     12.15 o 
   2   4  15       28.95       46.95     12.00 o 
   3   4  15      100.08       73.43     17.33 o 
  -4   5  15       16.47       42.33     11.42 o 
  -3   5  15       13.39       20.97     10.76 o 
  -2   5  15       95.28      132.35     14.76 o 
  -1   5  15       33.73       30.31     17.72 o 
   0   5  15        5.89        2.40     12.99 o 
   1   5  15       22.72        9.88     14.63 o 
   2   5  15        0.89       23.18     15.60 o 
  -3   6  15       49.77       90.60     16.99 o 
  -2   6  15       45.81       50.67     20.36 o 
  -1   6  15        5.65        1.87     16.79 o 
   0   6  15        8.74       13.70     13.32 o 
   1   6  15       15.81       21.64     15.44 o 
  -5   0  16       54.73       68.23     19.58 o 
  -4   0  16      530.13      599.46     35.28 o 
  -3   0  16      507.74      462.07     30.31 o 
  -2   0  16      114.66       74.29     20.98 o 
  -1   0  16      186.21      134.13     21.60 o 
   0   0  16      163.69      242.07     19.83 o 
   1   0  16       71.54       70.21     16.73 o 
   2   0  16      158.90      142.21     18.61 o 
   3   0  16        7.51       -0.61     12.36 o 
  -5   1  16       24.66       30.88     13.33 o 
  -4   1  16        0.71       -6.65     11.94 o 
  -3   1  16       13.36       15.72     12.18 o 
  -2   1  16        0.07       -2.28     13.37 o 
  -1   1  16        0.14        5.34     11.05 o 
   0   1  16       12.72        4.69     13.60 o 
   1   1  16        0.82       -8.83     11.33 o 
   2   1  16        0.60       11.25     10.65 o 
   3   1  16        0.01        1.27      9.59 o 
  -5   2  16       29.38       56.87     15.54 o 
  -4   2  16       29.12       24.86     16.71 o 
  -3   2  16       14.09       18.24     13.17 o 
  -2   2  16       29.16       45.41     11.74 o 
  -1   2  16      145.91      152.13     14.46 o 
   0   2  16       25.53        4.05     10.98 o 
   1   2  16        4.08       18.00     12.46 o 
   2   2  16        1.90       -1.27      9.94 o 
   3   2  16        2.36       13.29     13.63 o 
  -4   3  16       21.47       17.49     13.26 o 
  -3   3  16        0.20       13.83     17.77 o 
  -2   3  16        0.09       14.83     10.22 o 
  -1   3  16        5.42       22.80     13.18 o 
   0   3  16       28.14       42.21     13.83 o 
   1   3  16        0.88       -0.83     13.95 o 
   2   3  16        1.35      -11.75     11.75 o 
  -3   4  16      128.14      127.35     13.35 o 
  -2   4  16      117.78      129.74     13.64 o 
  -1   4  16       49.14       42.42     12.01 o 
   0   4  16       68.24       74.30     15.42 o 
   1   4  16       37.51       38.32     11.96 o 
  -2   5  16       24.65       43.80     20.98 o 
  -1   5  16        0.18       34.04     20.98 o 
   0   5  16        1.66       20.05     22.07 o 
  -3   1  17       28.84       27.89     13.94 o 
  -2   1  17        2.02       16.03     14.78 o 
  -1   1  17        3.89       30.08     12.39 o 
   0   1  17        0.57        7.95     12.61 o 
   1   1  17       14.85       10.50     13.03 o 
  -3   2  17      166.60      266.22     19.25 o 
  -2   2  17      195.51      176.30     21.78 o 
  -1   2  17       77.32       78.37     18.33 o 
   0   2  17       54.88       61.80     13.10 o 
  -1   3  17        3.73       -3.15     12.92 o 
                                                 
